# Supplementary material for: Impaired IFN-γ-mediated innate and adaptive immunity in Coffin-Siris syndrome type 2: immunological insights from a patient with a recurrent ARID1A mutation
Source: Front Immunol. 2026 Jul 9;17:1803570. doi: 10.3389/fimmu.2026.1803570 (PMC13391312; doi:10.3389/fimmu.2026.1803570)
Supplement: Supplementary file 2 [file Table2.xlsx]

## Sheet: Sheet1
Supplementary Table S2. Comprehensive flow cytometric immunophenotyping for the proband
Leukocyte Subpopulations
Cell Type	Phenotype	Parent	Percentage (%)	Reference Range (%)	Absolute Count (cells/μL)	Reference Range (cells/μL)	Age Stratum	Reference Source	Sample Size
Leukocytes (WBC)	CD45+	-	-	-	12740↑	4850 ~ 11640	3-6 years	PMID: 31424150	1066(total, sex not specified)
Granulocytes	CD45+SS(high)	Leukocytes	55.32	37.20-80.50	7047.77	1526.00-7306.00	20-75 years	PMID: 27144459	52 (26 male, 26 female)
Monocytes	CD14+	Leukocytes	6.71	3.00-10.90	854.85↑	144.00-702.00	20-75 years	PMID: 27144459	52 (26 male, 26 female)
Classical monocytes	CD14highCD16-	Monocytes	91.6	68.44-93.40	783.05↑	114.00-589.00	20-75 years	PMID: 27144459	52 (26 male, 26 female)
Intermediate monocytes	CD14highCD16+	Monocytes	5.39	2.60-15.80	46.08	7.00-70.00	20-75 years	PMID: 27144459	52 (26 male, 26 female)
Proinflammatory monocytes	CD14+CD16high	Monocytes	0.77↓	2.20-16.70	6.58	7.00-86.00	20-75 years	PMID: 27144459	52 (26 male, 26 female)
T lymphocyte subsets
Cell Type	Phenotype	Parent	Percentage (%)	Reference Range (%)	Absolute Count (cells/μL)	Reference Range (cells/μL)	Age Stratum	Reference Source	Sample Size
T lymphocytes	CD3+	Lymphocytes	59.46	53.37-71.91	2813.43	1775.00-3953.00	1-4 years	PMID: 29746882	289 (total, sex not specified)
Helper/inducer T cells (CD4+)	CD3+CD4+	T cells	65.34↑	26.19 - 45.48	1838.3	948.00-2477.00	1-4 years	PMID: 29746882	289 (total, sex not specified)
Cytotoxic/suppressor T cells (CD8+)	CD3+CD8+	T cells	27.62	16.29 - 29.88	777.07	531.00-1521.00	1-4 years	PMID: 29746882	289 (total, sex not specified)
Double-negative T cells (DNT)	CD3+CD4-CD8-	T cells	6.04↑	0.56-2.36	169.93↑	16.00-58.00	1-4 years	PMID: 29746882	289 (total, sex not specified)
Double-positive T cells (DPT)	CD3+CD4+CD8+	T cells	0.76	0.15-0.96	21.38	6.00-50.00	1-4 years	PMID: 29746882	289 (total, sex not specified)
CD4+/CD8+ ratio	CD4+/CD8+	-	-	-	2.37	1.05-2.53	1-4 years	PMID: 29746882	289 (total, sex not specified)
T cell differentiation and memory subsets
Cell Type	Phenotype	Parent	Percentage (%)	Reference Range (%)	Absolute Count (cells/μL)	Reference Range (cells/μL)	Age Stratum	Reference Source	Sample Size
CD4+ naive T cells	CD3+CD4+CCR7+CD45RA+	CD4+ T cells	65.13	46.42-81.20	1197.28	530.00-1837.00	1-4 years	PMID: 29746882	289 (total, sex not specified)
CD4+ central memory T cells	CD3+CD4+CCR7+CD45RA-	CD4+ T cells	30.22	17.12-47.60	555.53	220.00-800.00	1-4 years	PMID: 29746882	289 (total, sex not specified)
CD4+ effector memory T cells	CD3+CD4+CCR7-CD45RA-	CD4+ T cells	4.29	0.90-5.17	78.86	14.00-93.00	1-4 years	PMID: 29746882	289 (total, sex not specified)
CD4+ terminally differentiated effector memory T cells	CD3+CD4+CCR7-CD45RA+	CD4+ T cells	0.36	0.00-0.50	6.62	0.00-12.00	1-4 years	PMID: 29746882	289 (total, sex not specified)
CD4+ CD27- anergic T cells	CD3+CD4+CD27-	CD4+ T cells	1.42↓	1.50-36.90	26.1	14.00-320.00	20-75 years	PMID: 27144459	52 (26 male, 26 female)
CD4+ CD28- anergic T cells	CD3+CD4+CD28-	CD4+ T cells	0.06	0.00-26.20	1.1	0.00-174.00	20-75 years	PMID: 27144459	52 (26 male, 26 female)
CD4+ CD57+ senescent T cells	CD3+CD4+CD57+	CD4+ T cells	0.2↓	0.60-30.40	3.68	3.00-191.00	20-75 years	PMID: 27144459	52 (26 male, 26 female)
CD8+ naive T cells	CD3+CD8+CCR7+CD45RA+	CD8+ T cells	70.35	38.19-86.18	546.67	295.00-971.00	1-4 years	PMID: 29746882	289 (total, sex not specified)
CD8+ central memory T cells	CD3+CD8+CCR7+CD45RA-	CD8+ T cells	4.56↓	8.10 - 34.30	35.43↓	54.00-379.00	1-4 years	PMID: 29746882	289 (total, sex not specified)
CD8+ effector memory T cells	CD3+CD8+CCR7-CD45RA-	CD8+ T cells	12.34↑	0.60-12.01	95.89	4.00-163.00	1-4 years	PMID: 29746882	289 (total, sex not specified)
CD8+ terminally differentiated effector memory T cells	CD3+CD8+CCR7-CD45RA+	CD8+ T cells	12.74	0.50-24.45	99	3.00-294.00	20-75 years	PMID: 27144459	52 (26 male, 26 female)
CD8+ CD27- anergic T cells	CD3+CD8+CD27-	CD8+ T cells	8.51	2.50-60.20	66.13	11.00-666.00	20-75 years	PMID: 27144459	52 (26 male, 26 female)
CD8+ CD28- anergic T cells	CD3+CD8+CD28-	CD8+ T cells	24.09	4.40-68.80	187.2	18.00-760.00	20-75 years	PMID: 27144459	52 (26 male, 26 female)
CD8+ CD57+ senescent T cells	CD3+CD8+CD57+	CD8+ T cells	7.38	4.60-59.60	57.35	17.00-600.00	20-75 years	PMID: 27144459	52 (26 male, 26 female)
CD8+ PD1+ exhausted T cells	CD3+CD8+PD1+	CD8+ T cells	7.81	4.21-44.89	60.69	-
T cell activation and TCRγδ subsets
Cell Type	Phenotype	Parent	Percentage (%)	Reference Range (%)	Absolute Count (cells/μL)	Reference Range (cells/μL)	Age Stratum	Reference Source	Sample Size
Activated CD4+ T cells	CD3+CD4+HLA-DR+	CD4+ T cells	3.8	3.60-31.40	69.86	18.00-223.00	20-75 years	PMID: 27144459	52 (26 male, 26 female)
Activated CD8+ T cells	CD3+CD4+HLA-DR+	CD8+ T cells	4.47↓	6.10-63.50	34.74	22.00-689.00	20-75 years	PMID: 27144459	52 (26 male, 26 female)
TCRγδ T cells	TCRγδ+CD3+	CD3+ T cells	5.38	5.07-17.60	151.36	128.00-520.00	1-4 years	PMID: 29746882	289 (total, sex not specified)
TCRγδ1	TCRγδ+TCRγδ1+CD3+	TCRγδ T cells	50.24↑	1.00-30.00	76.04	-
TCRγδ2	TCRγδ+TCRγδ2+CD3+	TCRγδ T cells	27.65↓	50.00-90.00	41.85	-
Regulatory T cells (Tregs)
Cell Type	Phenotype	Parent	Percentage (%)	Reference Range (%)	Absolute Count (cells/μL)	Reference Range (cells/μL)	Age Stratum	Reference Source	Sample Size
Regulatory T cells (Tregs)	CD3+CD4+CD25highFoxP3+	CD4+ T cells	8.31	5.10-12.70	152.76↑	28.00-142.00	20-75 years	PMID: 27144459	52 (26 male, 26 female)
Naive Tregs	CD3+CD4+CD25highFoxP3+CD45RA+	Treg cells	0↓	3.50-77.30	0↓	4.00-68.00	20-75 years	PMID: 27144459	52 (26 male, 26 female)
Memory Tregs	CD3+CD4+CD25highFoxP3+CD45RA-	Treg cells	100↑	22.70-96.50	152.76↑	6.00-118.00	20-75 years	PMID: 27144459	52 (26 male, 26 female)
Natural Tregs (nTregs)	CD3+CD4+CD25highFoxP3+Hellios+CD39+	CD4+ T cells	2.11	-	38.79	-
Induced Tregs (iTregs)	CD3+CD4+CD25highFoxP3+Hellios-	CD4+ T cells	1.71	-	31.43	-
B lymphocyte subsets
Cell Type	Phenotype	Parent	Percentage (%)	Reference Range (%)	Absolute Count (cells/μL)	Reference Range (cells/μL)	Age Stratum	Reference Source	Sample Size
B lymphocytes	CD19+CD3-	Lymphocytes	23.27	13.93-30.49	1101.05	537.11-1464.39	1-4 years	PMID: 29746882	289 (total, sex not specified)
Transitional B cells	CD19+CD27-CD38highIgM+CD24+	B cells	4.49↓	4.73-15.68	49.44	33.00-181.00	1-4 years	PMID: 29746882	289 (total, sex not specified)
Naive B cells	CD19+CD27-IgD+	B cells	79.47	59.59-85.28	875.01	371.00-1197.00	1-4 years	PMID: 29746882	289 (total, sex not specified)
Marginal zone B cells	CD19+CD27+IgD+	B cells	4.64	3.80-35.60	51.09	1.00-84.00	20-75 years	PMID: 27144459	52 (26 male, 26 female)
Memory B cells	CD19+CD27+CD38dim	B cells	7.8	3.60-18.55	85.88	33.00-146.00	1-4 years	PMID: 29746882	289 (total, sex not specified)
Class-switched B cells	CD19+CD27+CD38dimIgD-IgM-	B cells	4.62	4.60-35.50	50.87	1.00-53.00	20-75 years	PMID: 27144459	52 (26 male, 26 female)
Non-class-switched B cells	CD19+CD27+CD38dimIgM+	B cells	3.08	1.90-23.70	33.91↑	1.00-28.00	20-75 years	PMID: 27144459	52 (26 male, 26 female)
Plasmablasts	CD19+CD27highCD38highIgD-IgM-	B cells	0.06↓	0.60-10.31	0.66↓	4.00-88.00	1-4 years	PMID: 29746882	289 (total, sex not specified)
CD21low B cells	CD19+CD38lowCD21low	B cells	1.79↓	1.90-19.30	19.71	1.00-37.00	20-75 years	PMID: 27144459	52 (26 male, 26 female)
Dendritic cells (DCs)
Cell Type	Phenotype	Parent	Percentage (%)	Reference Range (%)	Absolute Count (cells/μL)	Reference Range (cells/μL)	Age Stratum	Reference Source	Sample Size
Dendritic cells (DCs)	Lin-HLA-DR+	Leukocytes	0.65	0.20-1.90	82.81	20.00-121.00	20-75 years	PMID: 27144459	52 (26 male, 26 female)
Plasmacytoid DCs (pDCs)	Lin-HLADR+CD11c-CD123+	Leukocytes	0.13	0.00-0.40	16.56	1.00-21.00	20-75 years	PMID: 27144459	52 (26 male, 26 female)
Myeloid DCs (mDCs)	Lin-HLA-DR+CD11c+	Leukocytes	0.32	0.10-1.70	40.77	10.00-107.00	20-75 years	PMID: 27144459	52 (26 male, 26 female)
CD16+ mDCs	HLADR+CD11c+CD16+	mDCs	69.3	33.90-98.20	28.25	5.00-95.00	20-75 years	PMID: 27144459	52 (26 male, 26 female)
MDC1	Lin-HLADR+CD11c+CD16-CD1c+	mDCs	22.88	1.70-61.60	9.33	1.00-22.00	20-75 years	PMID: 27144459	52 (26 male, 26 female)
MDC2	Lin-HLADR+CD11c+CD16-CD1c-	mDCs	0.78	0.10-4.50	0.32	0.00-0.90	20-75 years	PMID: 27144459	52 (26 male, 26 female)
Lymphocytes, NK cells, and NKT cells
Cell Type	Phenotype	Parent	Percentage (%)	Reference Range (%)	Absolute Count (cells/μL)	Reference Range (cells/μL)	Age Stratum	Reference Source	Sample Size
Lymphocytes	CD45+SS(low)FS(low)	Leukocytes	37.14	27.6-40.9	4731.64↑	1651-2362	20-75 years	PMID: 27144459	52 (26 male, 26 female)
NK cells	CD3-CD56+	Lymphocytes	9.1	6.53-22.24	430.58	241.00-978.00	1-4 years	PMID: 29746882	289 (total, sex not specified)
Mature NK cells	CD3-CD56dim	NK cells	96.62	71.90-99.50	416.03	48.00-557.00	20-75 years	PMID: 27144459	52 (26 male, 26 female)
Immature NK cells	CD3-CD56high	NK cells	3.38	0.50-28.10	14.55	2.00-33.00	20-75 years	PMID: 27144459	52 (26 male, 26 female)
NKT cells	CD3+CD56+	Lymphocytes	0.5↓	8.6-15.9	23.66	188-300	20-75 years	PMID: 27144459	52 (26 male, 26 female)
