# Supplementary material for: Impaired IFN-γ-mediated innate and adaptive immunity in Coffin-Siris syndrome type 2: immunological insights from a patient with a recurrent ARID1A mutation
Source: Front Immunol. 2026 Jul 9;17:1803570. doi: 10.3389/fimmu.2026.1803570 (PMC13391312; doi:10.3389/fimmu.2026.1803570)
Supplement: Supplementary file 3 [file Table3.xlsx]

## Sheet: Sheet1
Supplementary Table S3. RNA-seq Quality Control Metrics for PMA-Stimulated Samples
Sample Name	RNA Integrity Number (RIN)	Total Raw Reads (M)	Total Clean Reads (M)	Clean Bases (Gb)	Clean Reads Q20 (%)	Clean Reads Q30 (%)	Genome Mapping Rate (%)	Gene Mapping Rate (%)
H1_PMA	8.3	45.44	44.55	6.68	98.91	95.61	98.09	70.55
H2_PMA	8	45.44	44.46	6.67	98.88	95.52	97.92	70.52
H3_PMA	8.1	45.44	44.58	6.69	98.9	95.65	97.94	70.29
PA_PMA	8.3	45.44	44.5	6.68	98.84	95.38	97.79	70.11
