# Supplementary material for: Impaired IFN-γ-mediated innate and adaptive immunity in Coffin-Siris syndrome type 2: immunological insights from a patient with a recurrent ARID1A mutation
Source: Front Immunol. 2026 Jul 9;17:1803570. doi: 10.3389/fimmu.2026.1803570 (PMC13391312; doi:10.3389/fimmu.2026.1803570)
Supplement: Supplementary file 4 [file Table4.xlsx]

## Sheet: differential_expression_results
	logFC	logCPM	PValue	FDR	change
CCL3L1	-16.0324	8.66857257658359	1.25910265141956e-19	1.60397086764338e-15	down
LOC112268355	8.25585100990387	-0.445027	3.31189715285033e-11	2.10951289150802e-07	up
TVP23C-CDRT4	7.8030321307592	-0.810168	1.74019162863277e-09	7.38943371905095e-06	up
KIR3DS1	4.75438913024371	0.173702819247054	2.96954558897411e-09	9.45726031448528e-06	up
APOBEC3A	-7.12511	2.9963535399003	3.57093727346906e-08	9.09803398534446e-05	down
KIR2DL5A	7.13940243301229	-1.29865	4.91907623927666e-07	0.00104440187020242	up
SLC35E2A	3.10071540038625	3.1345312881633	5.78168349195958e-07	0.00105218380005819	up
CCL4L1	-4.24991	6.71076735385506	2.96905217564261e-06	0.0047278444581889	down
ARL17B	-4.90502	2.67262053749446	4.01523520591589e-06	0.00568334236535139	down
MAGED4B	3.74681374966459	-0.772182	1.95417683337256e-05	0.024894258680333	up
AKR1C1	-3.8893	3.33001595684234	3.16739324473751e-05	0.0366812932224647	down
LOC107987462	-3.97341	2.73136834404576	4.17130991843418e-05	0.0442819308757775	down
LRRC37A	-7.93839	0.697055497251989	5.79516604740668e-05	0.056788169444549	down
SFT2D3	-7.85727	0.617913560954306	7.68287377694361e-05	0.0699086636032033	down
GSTM1	-7.82364	0.592416319260865	8.63171763558504e-05	0.0733063006398119	down
RPSAP58	-3.63296	2.97186564126274	9.22378271708981e-05	0.0734386050206294	down
CNTNAP3	-7.61197	0.398555960005563	0.00018242799282243	0.133003978629311	down
APOBEC3B	-4.34574	1.21621761447115	0.00018793246057992	0.133003978629311	down
LOC107986982	2.40366792471032	1.49906364565928	0.000207273646788569	0.138971525602083	up
LOC110384692	2.47406166914218	0.873263678788216	0.000254141468177175	0.161875408155452	up
CDRT4	-4.66015	0.644265998480537	0.000449825399931319	0.272872655701194	down
LOC107987373	-4.05177	0.941085118921471	0.000534207225031158	0.309330265439633	down
LOC107984153	-7.22373	0.0482309766866319	0.000631581301905776	0.33523809187407	down
LOC112268334	-7.22049	0.0465438915178347	0.000631581301905776	0.33523809187407	down
TBC1D3	-7.20272	0.0280488773477086	0.000685105141050334	0.349102175673608	down
LAMB2	-4.52593	0.521981152939545	0.000713210826851723	0.349445873971696	down
LOC107987285	2.0364749180386	2.70345	0.00114964873728768	0.542421306085474	up
FNTB	2.43252535950819	-0.159975	0.00128614092386814	0.581153786834923	up
MYOM2	-2.66503	5.0820096632659	0.00136266003777812	0.581153786834923	down
GOLGA8G	-6.96824	-0.172262	0.00136860142907981	0.581153786834923	down
HMCN1	-4.28666	0.310184994427768	0.0015271336254812	0.627553395322743	down
MDGA1	-2.63404	4.23328862674866	0.00174255471392029	0.693700140644704	down
ARPIN-AP3S2	-6.80584	-0.310147	0.00220064124220347	0.84951420558879	down
ADPRHL1	-2.86818	1.50913551499556	0.00270517418694795	1	down
HOXA5	-6.69516	-0.401366	0.00330874599356178	1	down
KRT72	1.8147476309241	2.87459604137064	0.00360574421369173	1	up
LILRA3	-6.63929	-0.455213	0.00367968164306422	1	down
IFI27	-3.4425	0.397381134873285	0.00376678241259891	1	down
BCL2L2-PABPN1	-6.58505	-0.494353	0.00409973662514918	1	down
MMP1	-2.29688	6.62585956186426	0.00442200046994592	1	down
LOC107987477	2.08876848264466	0.0785112867732408	0.00454994878173919	1	up
SETDB2-PHF11	-6.57984	-0.496661	0.00457645018621303	1	down
LOC107987464	-6.5401	-0.529512	0.00457645018621303	1	down
TMTC1	-3.3637	0.327312294123853	0.00484575311711471	1	down
PWP2	-2.28224	5.00503524923318	0.00507320141719631	1	down
PRL	-2.71557	1.16282923602054	0.00532547473025593	1	down
FAT1	1.87128428538569	0.858724520633495	0.00552169723933261	1	up
E2F8	-6.4131	-0.633174	0.00644339470253388	1	down
PLAU	1.64355785015921	5.76766216732328	0.00708368875227217	1	up
ALPL	2.26786280832846	-0.658615	0.00727832887416851	1	up
NOMO3	1.64564086846261	3.71113267610368	0.00786588690831168	1	up
NIPAL4	-2.15478	4.21520339462645	0.00799489783331027	1	down
LOXHD1	-2.36764	1.54039086585005	0.00909834583980743	1	down
SYNM	-2.14908	3.67711236196644	0.00920697820403724	1	down
TBC1D3F	-6.29066	-0.737967	0.0092537578540073	1	down
IGFBP3	-2.32657	1.63346423812958	0.00950894892240731	1	down
MAGED4	-6.22908	-0.782202	0.0104908912569494	1	down
TMPRSS11E	1.88342191896284	0.0356848219821736	0.0105556701578349	1	up
MRC1	1.94525518989246	-0.216426	0.0105603601969776	1	up
U2AF1L5	1.5908237138979	2.70070363441421	0.0113342716564689	1	up
GREM1	-3.0418	0.0473520652974635	0.0118432621915815	1	down
C2CD4B	-3.57076	-0.306756	0.0118687303815911	1	down
LAMA1	-6.17366	-0.824234	0.0119240731226529	1	down
CAMP	-2.20392	1.74875143263696	0.0123144586170147	1	down
STEAP3	-3.03551	0.0441633802327759	0.0127540364816194	1	down
CES1	-2.02685	3.23387134380258	0.0134890277230695	1	down
C4B	-6.13471	-0.860103	0.0135894464638056	1	down
CNTNAP3C	-6.11991	-0.865971	0.0135894464638056	1	down
PODN	1.92083000292114	-0.420311	0.0138105329372951	1	up
SLAMF8	-2.11281	2.46222290229129	0.0138670326015659	1	down
PTPN3	2.44226495385138	-1.3018	0.0143052756123134	1	up
HLA-DRB5	1.49524232294573	6.2699460347094	0.0143504726794195	1	not
MMP24-AS1-EDEM2	-6.06913	-0.906992	0.0155307959586349	1	down
SCN11A	-6.06513	-0.908556	0.0155307959586349	1	down
H2BC9	-6.06306	-0.909366	0.0155307959586349	1	down
CD160	1.50749186833562	2.90245798481226	0.0160744819815007	1	up
HLA-DQA2	-6.00451	-0.953853	0.0178013801631137	1	down
RGPD1	-1.90223	3.90789860792939	0.0181237298818143	1	down
IGFN1	-2.89755	-0.0722143	0.0187144824404387	1	down
LOC107987004	1.99409073541385	-0.69624	0.0197986925950415	1	up
ST6GALNAC1	-5.94278	-1.00004	0.0204662574330409	1	down
KIR2DS1	1.60106679760465	0.827655570859919	0.0207428770558606	1	up
IGF2	2.08198428221267	-0.94458	0.0213282231546629	1	up
POLR2J2	-2.00772	2.02678809483489	0.0220263879701249	1	down
VASN	1.75837355100624	-0.300317	0.0220600451034725	1	up
SLX1B	2.17532899675486	-1.13885	0.0224865963821285	1	up
CORO7-PAM16	1.76856811694834	-0.420279	0.0232851279566353	1	up
LOC105376875	2.30539426451953	-1.36083	0.0236426232022863	1	up
REG4	-2.80588	-0.147855	0.023818057984362	1	down
F3	1.36760315743049	7.87497148202525	0.0250384326147173	1	not
RETN	1.4944030632027	1.14794990126062	0.0255783008499549	1	not
FAM110C	1.42738352450672	1.91910699190156	0.0264830318039856	1	not
GPM6A	-5.81769	-1.09454	0.0273167718919533	1	down
NRP1	-1.75237	3.86635131122943	0.0280043760288699	1	down
APOBEC3A_B	1.38446735530508	2.53814407274852	0.0282880320845673	1	not
ITGAD	-2.01015	1.07991328971603	0.0287005988545839	1	down
IFNG	-1.69412	5.72161486529249	0.0306895891691723	1	down
ERG	-2.42991	0.024729476468336	0.0309480670576407	1	down
AMER2	-2.42751	0.0235424612838388	0.0309480670576407	1	down
ZNF860	1.77995796633281	-0.485803	0.0316811880416724	1	up
COLGALT2	-1.85651	2.03632091973906	0.0319068909832351	1	down
LOC100996709	1.46860147070882	0.91767591675858	0.0332195314687327	1	not
PEX11G	-2.25413	0.235175057301536	0.0349268836801448	1	down
CPT1B	1.3171609784577	3.11605635897171	0.0352826197053342	1	not
KRT73	1.3224517888685	2.76239365693836	0.0355112168569427	1	not
CENPU	-1.8287	1.41945676336064	0.0360631204984671	1	down
P4HA2	-2.6097	-0.30914	0.0363269388639995	1	down
TCAF1	1.43074512128618	0.798194830355645	0.0368509877616839	1	not
APOL4	-1.70329	2.80103666869626	0.0369345431200681	1	down
LRFN2	-5.68142	-1.19547	0.0369748059618491	1	down
HSFX4	2.09945710868541	-1.30313	0.0369816911879618	1	up
REEP6	2.09799133449191	-1.30277	0.0369816911879618	1	up
SLC35F3	2.09396441343507	-1.30176	0.0369816911879618	1	up
AXL	-1.8387	1.79676608865334	0.0372333330724916	1	down
EBF4	1.41498537964112	0.890694793642068	0.0378389048090566	1	not
ST6GALNAC2	-1.93947	0.863435155185244	0.0379768247612933	1	down
CXCL9	-1.78466	2.04174008044096	0.0384980821560596	1	down
AKAP12	-1.60103	7.42865364496289	0.0390317010105406	1	down
TGM3	1.55412135122145	-0.214722	0.0403808115428418	1	up
EEF1A2	1.69757888732771	-0.517839	0.0419010084585183	1	up
MMP14	-1.65029	2.78986363813993	0.0424930388120267	1	down
SHROOM1	-2.00296	0.539158163392857	0.0427701701256821	1	down
SLC7A8	-2.5349	-0.368546	0.0433358431541746	1	down
HBG2	1.41954822345287	0.582756021892584	0.043985328860309	1	not
GLI1	1.39547009180607	0.78586657853325	0.0454772378747657	1	not
INSYN2A	-2.4982	-0.398219	0.0474132891127748	1	down
ASAP2	-2.25121	-0.12079	0.0479587278077188	1	down
TMEM225B	1.88289533153177	-1.13793	0.0500726318425415	1	not
LOC112267859	1.71305534496655	-0.7361	0.0500803208933286	1	not
GATA1	-2.96757	-0.782822	0.0506199834966468	1	not
TRIM51	-2.9629	-0.784683	0.0506199834966468	1	not
RAB38	-1.76346	1.00937299963276	0.0510449183428456	1	not
NPTX2	-1.86592	0.626495447560994	0.0513895850625147	1	not
KIR2DS4	-1.63562	2.20693557968384	0.0521013439362515	1	not
KCNMA1	1.61805702179584	-0.485155	0.0521208288753641	1	not
GOLGA8O	1.24258319417967	2.07000350504046	0.0538674991338366	1	not
MYO10	1.20711222804508	3.12088785284961	0.0540364043106977	1	not
ARHGEF35	-2.05878	0.0713234555391243	0.0545690709129254	1	not
IQSEC3	1.39027537976137	0.209209959245736	0.055033995198273	1	not
DEFA1B	1.23127974047269	2.15262770214068	0.0558367474380952	1	not
VCAM1	-2.18887	-0.171575	0.0558462351826177	1	not
ZNF497	-2.42071	-0.459985	0.0569563295801558	1	not
KBTBD11	-1.49898	3.62154381488434	0.0577784285748609	1	not
GSTM4	-1.87719	0.43572091757845	0.0579798628516987	1	not
SLCO5A1	1.21994411841846	1.82741656400257	0.058312140593927	1	not
GOLGA8R	1.24188336347537	1.58096391276172	0.0588003563932136	1	not
DYNC2H1	-1.82245	0.586909946900772	0.0590613396321941	1	not
CELSR3	-1.6154	1.95715200160892	0.0592528242455607	1	not
KIT	1.61595991820525	-0.623128	0.059302133342537	1	not
HOXA7	-5.43225	-1.36735	0.0599679645000662	1	not
CLCF1	1.17023406026283	3.65016930489503	0.0600123927592867	1	not
TMC4	1.72896414991453	-0.991198	0.0628470083120966	1	not
MARVELD1	-2.8582	-0.865053	0.0640645333293691	1	not
PGAM4	-2.85613	-0.865856	0.0640645333293691	1	not
CYP2S1	-2.12195	-0.225038	0.065244721824521	1	not
ST18	-1.69662	0.812392983071436	0.0655440915802686	1	not
HBA1	-1.4277	5.03447695934052	0.0656239435875762	1	not
OLFM4	-1.45172	3.59686552080606	0.0658446540833973	1	not
CEP126	1.38713004261997	-0.137978	0.0665926199017737	1	not
GDF15	1.41402307927062	-0.330911	0.0674344600483168	1	not
YPEL1	1.19351033934931	1.74580464131221	0.0677811967665391	1	not
VWA5B2	-1.81711	0.384949852466045	0.0678338589100062	1	not
P2RY11	1.1372529976814	3.17922410699294	0.0679322032640672	1	not
NSG1	-1.62506	1.01960818371097	0.0681747997350832	1	not
LOC107987423	1.61754452904213	-0.776875	0.0689234615744364	1	not
MYO7A	-2.08825	-0.252095	0.0706102367750508	1	not
SLC25A42	1.1837538775373	1.75142451718384	0.0707244849974525	1	not
B4GALNT3	-5.34179	-1.42848	0.0710731431111896	1	not
CXCR6	-1.42299	3.55445921380627	0.0712126353996138	1	not
HTR2B	1.23734292720637	0.83727165410082	0.0713751740061532	1	not
CNKSR3	-1.79554	0.367098992581577	0.0715301427809406	1	not
FAM234B	1.20734735927671	1.07885261334385	0.0755169174220546	1	not
RAPGEF3	-1.84029	0.173598273359723	0.0759768588350685	1	not
DEFA3	-1.36854	5.88614442136802	0.0761379706816794	1	not
HBB	-1.36152	7.1095599784652	0.0763569692293488	1	not
EVC	-2.0552	-0.279019	0.0764822065216848	1	not
PLIN4	1.33122331257136	-0.111825	0.0771939867986899	1	not
GNAI1	1.20272123070727	0.915091540621522	0.0780797914411758	1	not
PLXNA4	1.15748287743093	1.53290679446823	0.07839192038552	1	not
EPOP	1.07602761054365	4.81825177902236	0.0804941450339193	1	not
TBX19	1.28895530196867	0.120361976925435	0.0809271135569405	1	not
CEACAM8	-1.52439	1.15391886883591	0.0817427906502839	1	not
MYBPC2	1.31446877274023	-0.162271	0.0818944303117709	1	not
HBA2	-1.34356	4.95354313558719	0.0824325540949685	1	not
SPINK2	-2.01655	-0.308623	0.0829140026400153	1	not
CEACAM6	-2.25749	-0.589868	0.0834142121400144	1	not
USP53	-1.33133	5.56319	0.0846540981011253	1	not
DNAH10	-1.7765	0.117454795841888	0.0857893489394793	1	not
BPI	-1.43114	2.13075173209937	0.0860882805437497	1	not
RORB	1.5191217384282	-0.737094	0.0865103928768039	1	not
H4C12	1.51297004042509	-0.735293	0.0865103928768039	1	not
PTPRB	1.12795695849039	1.44864483585992	0.0870716303295981	1	not
AASS	1.17452094889808	0.742668227291305	0.0881681028457746	1	not
IL23R	-1.61206	0.585938659952523	0.0888812863067428	1	not
CMTM2	1.2539982247708	0.0345068490562355	0.090020437017932	1	not
RTN4RL1	-1.7648	0.11163395745313	0.0912267522258335	1	not
COL6A1	-1.38713	2.32372584772327	0.0913467685470394	1	not
OR2A1	-2.2023	-0.628929	0.0920564422125576	1	not
HEMGN	-1.53215	0.813467666595916	0.0921755907831816	1	not
TCL1A	1.06703320285266	2.53389004867164	0.0924000842380895	1	not
KIF26B	-2.67854	-0.997318	0.0926631778256699	1	not
WNT3	-2.67391	-0.999036	0.0926631778256699	1	not
FHIT	1.07531136038946	2.11102919627824	0.0936120071578762	1	not
SERPING1	1.16836487608329	0.530504212013441	0.0939524759222712	1	not
SHCBP1	-1.61742	0.418953127876799	0.0957506020886927	1	not
CYP27A1	1.07136953312645	2.32558866526177	0.0959159242943138	1	not
NXPH4	-1.44566	1.67905958046987	0.0960814334532455	1	not
SYCP2L	1.21961646931061	0.203662357992625	0.0967188524778027	1	not
ACY1	1.21859501018787	0.20403305809953	0.0967188524778027	1	not
PI3	1.44018348239508	-0.624213	0.0972460301456799	1	not
ZNF713	1.02819549926011	3.76717934130811	0.0979603220392609	1	not
ZNF503	-1.50206	0.787915431036687	0.0995650103677898	1	not
AMIGO1	1.24840719973453	-0.190334	0.100682433001722	1	not
KIF21A	-1.29504	3.34641199439704	0.100856789482268	1	not
GCHFR	-2.14797	-0.66782	0.101728047856569	1	not
CAMK2N2	-1.44134	1.52966614186412	0.101729604080918	1	not
SMIM11B	-1.55585	0.539256861935751	0.101838437130989	1	not
LOC112268340	1.60672691027769	-1.14001	0.101891938453563	1	not
FCRLB	1.6044551261808	-1.1394	0.101891938453563	1	not
LTF	-1.25056	5.94993554751986	0.103149477825622	1	not
PLEKHA1	0.995025062931528	5.57822267457783	0.104763818076998	1	not
PRKAG3	1.49762770873906	-0.901908	0.104872799809737	1	not
MN1	-1.28136	2.81749807480617	0.106306774744704	1	not
SLC1A2	1.33305023128202	-0.359837	0.107656122801152	1	not
GOLGA8T	1.20101651295187	0.00831103099108613	0.107795946434575	1	not
LYRM9	1.23226554731751	-0.245497	0.107824357742728	1	not
DDX43	-1.44301	0.865660461405909	0.107963066183787	1	not
LOC102724159	0.98432949448232	5.94222953004998	0.108137596335736	1	not
ACCS	-1.27747	2.72659515655454	0.109431687044074	1	not
VASH1	-1.24267	4.24016660900692	0.109681364736733	1	not
TFAP2E	1.10236900196359	0.713313786254506	0.110789088131875	1	not
TP63	-1.51319	0.505139597845913	0.111652378273836	1	not
WDSUB1	-1.42357	1.43676260089949	0.111739701999119	1	not
BOK	-1.45661	0.749212338081496	0.111928445901759	1	not
NMUR1	1.0217572077055	2.05823954984096	0.112181082459814	1	not
PDK1	0.972772427942924	5.42905225984951	0.112889717493157	1	not
FAT4	1.16126782770187	0.184462362000738	0.113485598731212	1	not
CAMK2N1	-1.39623	1.49073484497243	0.114339476278022	1	not
EPHB2	-1.85868	-0.430014	0.115536274080075	1	not
ANLN	-1.75208	-0.17253	0.116768037264653	1	not
CACNA1A	1.48370834462376	-0.99181	0.117022738518446	1	not
SMAD1	-1.53586	0.350821814728665	0.117166010916972	1	not
NR2F6	1.40854229959469	-0.775596	0.117344623082253	1	not
ATP6V0D2	-1.24961	2.61002256604743	0.118114551696001	1	not
MAS1	1.1347257369559	0.339850071679366	0.118135753144756	1	not
ABCA3	1.13091342893324	0.341298913903071	0.118135753144756	1	not
CLEC10A	-1.25817	2.51765227176208	0.118713928728937	1	not
CIART	1.02875544493556	1.25434099662723	0.120090989559095	1	not
LOC107987158	1.05202247517672	1.11090567516551	0.122164049520651	1	not
SIGLEC16	1.16653131755153	-0.0885573	0.122349621527984	1	not
SIRPB2	-1.49483	0.316277244939122	0.123325677294587	1	not
ZNF132	-1.35433	1.01399241222256	0.123341998149986	1	not
SAMD12	-2.05452	-0.740285	0.124726302420428	1	not
CLEC4F	-2.04259	-0.744997	0.124726302420428	1	not
IQCG	0.987637685720677	2.13435437850629	0.125017081243413	1	not
ZNF781	-1.28423	1.95617913057328	0.125146483291333	1	not
BTBD8	1.27362878975666	-0.3314	0.125213418507609	1	not
HILPDA	0.997498645542208	1.90553120485697	0.125312087510965	1	not
EVC2	-1.6855	-0.225095	0.125606765017981	1	not
CHI3L1	-1.39898	0.698863943640655	0.126035212344948	1	not
FCGR3B	1.04977776930001	1.08563811165087	0.126041740831096	1	not
C15orf48	0.928049148249947	7.61172576804359	0.128618791297738	1	not
SLC6A3	1.13359798206437	-0.0141285	0.129010540423668	1	not
MCOLN2	-1.17406	4.2111415257949	0.129645354816465	1	not
ZNF443	1.14579543555353	-0.139085	0.130994887874397	1	not
CEBPA	-1.31715	1.56895173149118	0.132789994971229	1	not
ANKRD20A1	1.1021792100622	0.16447844767744	0.133093222256793	1	not
ACP6	0.982959454167159	1.70790981487242	0.133823085732849	1	not
PMP22	-1.19828	2.56571978228788	0.134839113168906	1	not
LONRF2	-1.65281	-0.251322	0.135201903988024	1	not
DNASE1L3	-1.64956	-0.252777	0.135201903988024	1	not
CCNA2	-1.30633	0.975545489258158	0.136021203265493	1	not
PF4	-1.15398	4.5958493710416	0.13635138944776	1	not
CERS4	0.949686668100474	2.23708615929722	0.136921012326962	1	not
C7orf57	-1.77672	-0.4931	0.137117652996855	1	not
DLK2	1.1176813818571	-0.0638308	0.137834229833256	1	not
SYTL4	-1.99604	-0.781617	0.138388361216432	1	not
DSCC1	-1.99307	-0.782774	0.138388361216432	1	not
ADGRB2	1.08662937309024	0.223917492171565	0.138628884604374	1	not
ZASP	1.03445862524134	0.851746302952315	0.139092519809549	1	not
WNT1	-1.48527	0.114270877803733	0.139257147921963	1	not
IFI6	0.92110851911637	3.47796718924641	0.139650181533777	1	not
PARD6G	-1.21777	2.13534969390692	0.140311381535782	1	not
PRR5-ARHGAP8	-1.53848	-0.0696183	0.142187320426699	1	not
WIPI1	-1.16753	2.6623775691258	0.142598650975777	1	not
GIPR	-1.13276	4.44995071754211	0.142667899702802	1	not
PSTK	1.02209532578249	0.529619936330925	0.143421619612078	1	not
UAP1L1	0.898008680564138	4.63820631440568	0.143892141470533	1	not
HID1	1.21248617054513	-0.30215	0.144186714546453	1	not
ZNF90	1.20983142731053	-0.301269	0.144186714546453	1	not
MT1X	0.930501651786871	2.36112843318306	0.145240584764078	1	not
NETO1	0.957945824839667	1.74134005078582	0.145462484860916	1	not
ZC3H12D	0.889210272043933	5.47157607030192	0.146812055215163	1	not
SLC2A1	0.890972503422321	5.19279408752077	0.146821187043437	1	not
HPGD	0.893130217416961	4.47875631044834	0.146844386761969	1	not
SH2D5	0.990281596391262	1.03260709660079	0.147028865851038	1	not
PLAAT5	-1.25643	1.03366237129654	0.147566695924829	1	not
TFCP2L1	-1.29135	0.855179978245266	0.147825873861445	1	not
LAG3	-1.24613	1.63963437829983	0.147972444939154	1	not
C1orf100	-1.38378	0.401264376865286	0.148048390440472	1	not
CCDC78	-1.29065	1.40250524746635	0.148701413566959	1	not
BLK	0.914077250706596	2.75910500423165	0.148762923781293	1	not
LOC107985678	0.988543687363762	0.973589262044837	0.149081371337674	1	not
TMEM86A	1.01907310455615	0.686332086198651	0.149116839761427	1	not
RAD51	-1.73464	-0.525423	0.149578052893486	1	not
PBK	-1.73165	-0.526666	0.149578052893486	1	not
THBD	-1.09984	6.2481662774888	0.15004504465602	1	not
TXLNB	0.941248040477178	1.89009798911797	0.150158082777251	1	not
NTSR1	0.881255575859315	5.02929769940668	0.150686422033667	1	not
CPA3	0.976164580463736	1.15387689205577	0.150886672588906	1	not
L1TD1	-1.3454	0.521578664540087	0.151360889112329	1	not
CEMIP	-1.16068	2.32755057317448	0.151937177191975	1	not
PERP	-1.17543	2.14297446592402	0.152046334331601	1	not
FERMT2	-1.15512	2.76439473953719	0.153124988585548	1	not
MYZAP	0.939848609728668	1.67564734883331	0.153253962652285	1	not
H2BC11	-1.94425	-0.820635	0.153756783274304	1	not
UFSP1	-1.9396	-0.822422	0.153756783274304	1	not
KIR3DL2	0.896897731183544	3.06745757928655	0.154312295222406	1	not
IFITM3	0.871987544121005	5.12143413928692	0.155273600503149	1	not
ALAS2	-1.36146	0.377141356691524	0.155314704240361	1	not
NCAM1	0.90542434079723	2.3519096894169	0.156112999640871	1	not
IFIT1	0.968043309028018	1.21283111316551	0.156310505675255	1	not
TRIM36	-1.45569	0.0915232286409638	0.156445640765555	1	not
LOC112268092	-1.28121	0.732405937126334	0.156579202802468	1	not
MATN1	0.97101150612142	0.888111953827723	0.157146634340134	1	not
BAIAP2L1	0.963461779226805	0.987320895510827	0.157689791527985	1	not
PDZD4	0.881714551310061	3.24646078395407	0.157853932880485	1	not
SOX15	-1.32635	0.505885149563805	0.158184041678943	1	not
BEND2	-1.21114	1.67099705349004	0.158468010895835	1	not
DACT1	-1.21357	1.09065580992582	0.158756352963982	1	not
PPBP	-1.07573	5.88420340921009	0.15926954740618	1	not
H1-0	-1.20118	1.7213786418738	0.159446828634256	1	not
IL36RN	-1.39545	0.237630145440415	0.16007544129095	1	not
MFSD3	-1.39395	0.236873772408804	0.16007544129095	1	not
NLRC4	-1.24069	0.919720730660335	0.160500491940012	1	not
ACTN2	-1.23528	0.916568201293156	0.160500491940012	1	not
RGS13	-1.07978	4.67701090212356	0.160751622949823	1	not
GPSM2	0.920657185923699	1.54662060411738	0.162034619539668	1	not
ADAT3	1.00411974114193	0.497457639351406	0.162507548939203	1	not
RAB33A	-1.089	3.38856498215798	0.162697322407858	1	not
NUAK1	-1.69585	-0.556615	0.163317589319347	1	not
PLEKHD1	-1.68505	-0.56106	0.163317589319347	1	not
TSHZ3	-1.2391	1.35901674488385	0.163924810056633	1	not
CXCR2	0.912486137310804	1.4405266493781	0.163996757877499	1	not
TAFA2	-1.24054	0.814336641972396	0.164419893079557	1	not
CD248	-1.11229	2.88232808234131	0.164420986352607	1	not
RPS6KA6	1.15173615128039	-0.272781	0.164524955166001	1	not
FASLG	-1.05883	6.28607992917124	0.165535451840196	1	not
ESRP2	-1.42819	0.0697284269758372	0.165913929863193	1	not
ARHGAP32	0.868556954603616	3.3195385506313	0.165929804565271	1	not
LOC107985021	-1.25891	1.21558774649298	0.165995887167846	1	not
ADAMTS7	1.00628078130804	0.265920174807391	0.166398924426265	1	not
RCAN1	0.941124595974512	1.08970484003168	0.166482132040322	1	not
LOC105373102	0.946041577280389	0.997719783626629	0.166540185297129	1	not
CCZ1B	-1.0754	3.9437577438712	0.167634538416711	1	not
ZNF844	0.906299606475634	1.6174367986197	0.16798525782361	1	not
GNAZ	-1.22957	1.35078912919865	0.1679945232166	1	not
IL17A	-1.57158	-0.311237	0.169266193337094	1	not
TBC1D3C	-1.55115	-0.332576	0.169266193337094	1	not
VSTM1	-1.12304	2.18065087688146	0.169419382662623	1	not
FANK1	0.947236899128698	0.727344802272945	0.17026359376285	1	not
CHRNE	-1.05667	4.42552657155362	0.170603454144968	1	not
SIGLEC1	0.853785174880284	3.21665937625103	0.170713403500273	1	not
CHRFAM7A	-1.8842	-0.863158	0.171065813965432	1	not
B3GNT9	-1.88065	-0.864501	0.171065813965432	1	not
MUC8	-1.8791	-0.86509	0.171065813965432	1	not
CLEC4C	-1.87821	-0.865427	0.171065813965432	1	not
ZNF573	0.995937303545166	0.321286812561076	0.171175136866953	1	not
CERCAM	0.993205020723474	0.322349379465635	0.171175136866953	1	not
TBC1D7-LOC100130357	1.16850847679233	-0.423197	0.171267468682654	1	not
CDC14B	-1.17373	1.63999245781597	0.171694171778749	1	not
PTTG1	-1.10038	2.41701941827782	0.172136348277729	1	not
SEMA6A	0.933068843789442	0.97408202648686	0.17272240589017	1	not
GRAMD1B	-1.03814	5.84598946715809	0.174301494788891	1	not
GLIPR1L2	0.944576790311638	0.653275280769589	0.174320604017424	1	not
RASAL1	0.863472312605971	2.27591154829147	0.175633404998634	1	not
RFPL4A	-1.19907	0.782744434863903	0.176622909214866	1	not
KY	0.862891813064067	2.24996303935276	0.177162984847515	1	not
IL6	0.82795603055499	5.10808614036501	0.177188325474166	1	not
SNUPN	0.847617336551799	3.01337998311322	0.17721248990459	1	not
PGLYRP1	-1.33216	0.183630202197175	0.178057342645583	1	not
SBK3	-1.17467	0.965810639808908	0.178267644638654	1	not
LOC105369914	0.919397265694998	1.04362621791576	0.178432625439973	1	not
PTGDR2	-1.64036	-0.594887	0.17847874293799	1	not
AHI1	-1.05651	3.52075859372217	0.178521141529798	1	not
TLDC2	1.13036692989612	-0.33152	0.179073097585617	1	not
CTAGE4	-1.19731	1.32375899150872	0.180887029772018	1	not
G0S2	0.814475420278203	7.03064923437409	0.181616598016025	1	not
LRRC70	0.853566211703272	2.12939593481116	0.182687489735876	1	not
DEPDC7	0.848061622294238	2.13302392062107	0.182687489735876	1	not
RNF217	0.870029677585938	1.29518392599876	0.184030884689068	1	not
TEX9	0.995463863167554	-0.0622495	0.184301802551649	1	not
PF4V1	0.865632536123957	1.55728548209664	0.185217190241219	1	not
FCGR2B	0.822709932553124	3.68666468810837	0.18574676949343	1	not
RNF165	0.919268854540973	0.667750497748628	0.186145620593827	1	not
DPF3	-1.13703	1.6094311938818	0.186146674115862	1	not
AMOTL1	-1.3417	0.00192967797726019	0.186813075921306	1	not
DPYSL3	-1.0603	2.41636102360384	0.187180401374971	1	not
ASAH2B	-1.21922	0.556053091135891	0.189429237405709	1	not
ROGDI	-1.08952	1.93712	0.189745843845696	1	not
PPP1R9A	0.920166360709284	0.411025194730031	0.189896023720865	1	not
PRRT2	1.20616887276841	-0.776923	0.190100734765659	1	not
TP73	-1.82594	-0.905327	0.190583320705129	1	not
PLPP2	-1.81867	-0.908043	0.190583320705129	1	not
FOXD3	-1.81855	-0.908087	0.190583320705129	1	not
DTL	-1.0489	2.8531386871561	0.190721419078657	1	not
NOTCH2NLC	0.797859140471216	6.4327560651426	0.190900701415544	1	not
LOC102724250	0.856296602689931	1.70702704993889	0.191204577105696	1	not
NBL1	-1.04239	2.87081602139941	0.192316578577697	1	not
STX2	0.805289283707377	3.70250049775508	0.193838986656786	1	not
TNFSF11	0.827282521055591	2.33701815705996	0.194684411181323	1	not
OVGP1	0.921800794518793	0.625666899709378	0.195017890341395	1	not
LGALS9B	0.90184810501735	0.638025131528776	0.195017890341395	1	not
MICU3	0.82877183206907	2.18834540553282	0.195100012538037	1	not
ZFR2	0.879925832220363	1.15410368607727	0.195114039033395	1	not
RAB40B	0.962406003504596	0.0763626164672575	0.195117489720731	1	not
TNFRSF6B	-1.59606	-0.628806	0.195220235748676	1	not
KIF18B	-1.5914	-0.630675	0.195220235748676	1	not
DST	-1.03312	2.48833794905437	0.195726192015049	1	not
HLX	-0.988879	5.21305294364275	0.196264587382977	1	not
CLEC5A	-0.982723	6.75564478529179	0.196882087343032	1	not
CFAP97D2	-1.1788	0.648376177834589	0.197168736099803	1	not
TMEM63C	-1.46208	-0.396776	0.197245998253574	1	not
ADAM19	-0.981398	6.89116532694448	0.197364114731432	1	not
CRISP3	-1.10701	1.64078335629973	0.197547204537471	1	not
PYCR3	0.842798456309658	1.38713517245815	0.19806447777653	1	not
CDC45	-1.24638	0.291788590076652	0.198094240990151	1	not
ZNF709	0.971040485294593	-0.113033	0.198560969474058	1	not
SH3PXD2A	-0.989023	4.15917452731023	0.199238791254958	1	not
NCAPG	-1.16746	1.22293173013889	0.200276769071337	1	not
FNDC9	0.929668993959222	0.357966992214129	0.200744817880546	1	not
HAL	-1.0971	1.0815140041214	0.201352464527489	1	not
FRMD4B	-0.975348	5.50151940993401	0.201497511649923	1	not
NR6A1	0.87896076831788	0.874138982427601	0.201669388200315	1	not
TRIM34	0.869675241702845	1.13178031338374	0.201842092579867	1	not
MXRA8	0.836048509714878	1.53154848026544	0.20189711150966	1	not
TMEM177	-1.10386	1.00077067614777	0.201959801978815	1	not
DTHD1	-1.00152	3.19018498271588	0.202130687096823	1	not
HSPA6	0.779650516371564	5.03968084738067	0.202440989488908	1	not
MMRN1	-1.1131	1.5289927642553	0.202445986376593	1	not
TPPP3	-1.11656	0.818385678101074	0.20334265754161	1	not
SLC2A14	0.828982027482635	1.64270894526315	0.203516210958418	1	not
ARHGEF5	-1.04646	2.07557382225737	0.203948129502208	1	not
C3orf18	0.953609855987595	-0.0393472	0.204004317404548	1	not
TK1	-1.13553	1.34749659531633	0.204184063690156	1	not
TNFSF12-TNFSF13	0.903817687146215	0.221075681157981	0.204469896615991	1	not
LOC102725035	0.783069896620342	3.63923501900442	0.205433136093346	1	not
LEPR	-1.09675	1.57482101887948	0.206120807901248	1	not
RCAN2	-2.23517	-1.3047	0.206231292549008	1	not
SHISA2	-0.97836	4.2318611591604	0.206575977324079	1	not
CNN3	0.795040762363524	2.54841114332238	0.206908075234727	1	not
E2F7	-1.11087	1.46329429362898	0.207515879192725	1	not
ABCA13	-1.1062	1.45644697298973	0.207515879192725	1	not
DYNLT5	-1.2161	0.262666074133261	0.208122202112637	1	not
BNC2	0.938854787288152	0.0304427745476846	0.209021763762059	1	not
RIDA	-1.26432	0.134652502887307	0.209350976270025	1	not
EFNA5	-1.24748	0.118412877390714	0.209350976270025	1	not
DNAH17	-0.955769	6.21119300236086	0.210079092230445	1	not
ZNF684	-1.00453	2.79105	0.210258004452998	1	not
AKIP1	-1.11107	0.815276534418344	0.210427888897587	1	not
FBXO10	-1.03381	1.98119	0.211254580607957	1	not
RPS26	0.75940088421173	8.53831312759405	0.211604720171099	1	not
UBE2C	-1.33656	-0.224773	0.211963015748369	1	not
AJM1	0.842479294910706	1.28550476569979	0.212507288659827	1	not
SIRPG	0.768919786041776	4.01540000346255	0.212581456320288	1	not
NOG	-1.76455	-0.949024	0.212615352853007	1	not
LILRB5	-1.75734	-0.951677	0.212615352853007	1	not
SLA2	-0.949077	6.49144934748671	0.212816028957155	1	not
TNFRSF9	-0.947654	7.30128723741976	0.212820686508771	1	not
SKA3	-1.54073	-0.667374	0.213718690037488	1	not
LOC105379752	0.788951380542147	2.09443048706913	0.213994310517626	1	not
CDKN2B	-1.04943	1.80830085228434	0.214232225641471	1	not
SUCNR1	1.17108363784815	-0.859064	0.214620565365197	1	not
AMN1	0.784674865361518	2.66294688496615	0.214822227581659	1	not
L1CAM	0.867474180444283	0.914202622635899	0.215309721298803	1	not
ELAPOR2	-0.995232	2.36194906628393	0.215722982084356	1	not
DTX4	0.787859724004796	2.38680447524793	0.216770527693812	1	not
TMEM176A	0.778953361569808	2.5477625849538	0.216903881989788	1	not
OLIG2	0.754936471617109	5.16555206675926	0.217478997077503	1	not
C2orf66	-1.0593	1.60474556918558	0.218078682927926	1	not
MCEMP1	-0.966089	3.50332684570419	0.218189602238684	1	not
ARHGAP42	-1.18225	0.238631455079694	0.218708776530975	1	not
TMEM241	0.84729689763414	0.821966996152006	0.219210107282905	1	not
MGST1	-1.01327	2.04784128067887	0.219460019008752	1	not
SPRY3	-1.10609	0.705283067915415	0.21962033757253	1	not
COLQ	0.802541380332488	1.38671021226281	0.21986711272758	1	not
PSD	0.923160572403907	-0.087634	0.219867367824574	1	not
TMEM52B	-1.04582	1.64826189717442	0.221222142961209	1	not
KLRG1	-0.965166	3.3653847710156	0.221296969129783	1	not
AQP3	-0.938862	5.07747766718223	0.221415705196999	1	not
VNN1	-1.07673	1.43571422964179	0.221790373206813	1	not
DRGX	-1.07427	1.43217341411389	0.221790373206813	1	not
FABP3	-1.07305	1.4313986773791	0.221790373206813	1	not
GMNN	-1.01578	1.87669986443896	0.223382063177953	1	not
TMEM178A	1.12352422865383	-0.738416	0.223773652159644	1	not
ZNF556	1.12128394340572	-0.737722	0.223773652159644	1	not
FPR3	-1.25014	-0.0690194	0.223807861920605	1	not
ASRGL1	-1.13726	0.49085363559989	0.224052306678448	1	not
RNF144A	0.768339934416537	2.85823815088813	0.224383219186367	1	not
CYSLTR1	-0.941632	3.96093366089464	0.224616649924748	1	not
C5AR2	0.762866522351456	2.68713359620434	0.225684248526172	1	not
TEF	-1.30066	-0.25204	0.226916479078306	1	not
ABCA10	-1.3	-0.252331	0.226916479078306	1	not
PELO	0.735640586449515	6.07611867870729	0.227176437062383	1	not
S1PR4	-0.932758	4.45147536202353	0.227346295086433	1	not
OAS3	0.738601519328671	4.64990781149421	0.227812425222953	1	not
TARP	-0.922454	5.60587727071367	0.227875382847013	1	not
ABHD11	0.845764384009532	0.356635601534717	0.229166459534368	1	not
GP1BB	-0.934505	3.91236491842851	0.229452845324183	1	not
SPARC	-0.915881	5.57021095947727	0.230060643256218	1	not
FCER2	0.733223378747513	5.24309156790582	0.230190700366055	1	not
ARHGEF28	-1.38515	-0.456405	0.230417450583512	1	not
TMEM213	-1.38056	-0.458323	0.230417450583512	1	not
SERPINF2	-1.37625	-0.460123	0.230417450583512	1	not
ZFP37	-1.10236	0.587371789302914	0.230593864482347	1	not
ADRA2B	-0.976099	2.58609182057458	0.231005837722167	1	not
OR2A4	1.07635606766186	-0.624506	0.231594709588907	1	not
SLC16A6	-0.917095	5.20940970689769	0.231891001582505	1	not
ANKDD1A	0.764069686948052	2.31107697390561	0.23214028821902	1	not
GATD3A	-0.954544	2.39201537465318	0.232450060441014	1	not
CDKL3	0.882514948322699	0.120074386673174	0.232933132215346	1	not
SLC9A3R2	-1.20934	0.09179711581423	0.233544566274899	1	not
BUB1B	-1.20667	0.0905119140176123	0.233544566274899	1	not
ACHE	-1.18246	0.0705492056473777	0.233544566274899	1	not
HASPIN	-1.00585	1.77266024395881	0.233770654373976	1	not
MUC20	-1.05331	1.34921574653463	0.23384675155631	1	not
ZNF365	-0.988097	1.98517386308453	0.234120591415195	1	not
HCN3	-1.49746	-0.701411	0.234170356756937	1	not
ACP7	-1.49569	-0.702105	0.234170356756937	1	not
SPTBN2	-1.49186	-0.703603	0.234170356756937	1	not
TANC1	-1.48979	-0.704414	0.234170356756937	1	not
PTPN20	-1.4872	-0.705427	0.234170356756937	1	not
UPK3BL1	-0.92444	4.14148554618715	0.234362432620027	1	not
ARHGAP11A	-1.03424	1.46369738566935	0.23510721182896	1	not
IFT74	0.777419564811566	1.95594311071846	0.235256734350334	1	not
CDC42BPG	0.855030754905214	0.447298686095651	0.235481142194565	1	not
ERBB2	0.779728606232717	1.52101	0.235559899772663	1	not
TBC1D3D	-1.05995	1.28220648569914	0.235974758674132	1	not
TIGD5	0.772101406498013	1.40507142787865	0.236394683219944	1	not
PTGES	-1.06858	0.675666020573361	0.236398497736949	1	not
ARMC9	0.746848255530537	2.81608668759492	0.236421509182594	1	not
KLHL14	0.867787033036129	0.184600901905712	0.23663119633836	1	not
IFI44L	0.722628598517887	4.96132855314138	0.237093366490108	1	not
RPS6KA5	0.735450582205369	2.88830543302718	0.237681220007573	1	not
ATP8B3	1.04119021910746	-0.520282	0.238353174690315	1	not
LOC107987269	1.03856561108673	-0.519423	0.238353174690315	1	not
MAP3K13	0.847508733081127	0.49775814547029	0.238353834442657	1	not
CLIC2	-1.01474	1.6232576918532	0.238956710529563	1	not
OCLN	0.768276622694847	1.45670751390128	0.239299690969675	1	not
ZNF74	0.814003138960681	0.767330206680738	0.239306478579419	1	not
SV2C	-0.959352	2.1950993065726	0.239370239060095	1	not
PADI2	-0.938626	2.46888798202355	0.239827685120685	1	not
PAX5	0.726175176912363	3.44028090327622	0.239874594465059	1	not
ROBO1	-1.08008	0.570365648319272	0.239883765545038	1	not
PLCE1	0.733768416154158	2.60928813880357	0.24122849451817	1	not
CDC6	-1.03876	0.75850886376061	0.241583495126463	1	not
DNAL4	-1.15497	0.217849344197308	0.241689148572416	1	not
NHS	-1.1516	0.21618290985752	0.241689148572416	1	not
TTC16	-1.13147	0.198878704360882	0.241689148572416	1	not
LGR4	-1.26205	-0.280615	0.24303172530212	1	not
NUMBL	0.761708748136728	1.66333935291328	0.243233381974131	1	not
TNK1	0.852454469759242	0.301559762229374	0.243248016203999	1	not
PROSER2	0.833776684939374	0.593770278011928	0.243610115616131	1	not
C1orf115	-1.0952	0.457498636623081	0.243906878380173	1	not
SCAMP5	-1.09386	0.456801408023202	0.243906878380173	1	not
SERF1A	0.738090683588876	2.21562930859345	0.244420247479511	1	not
EFHC2	0.761870497471247	1.5544940745554	0.244607259964277	1	not
KLRC1	-0.90517	4.11609450494603	0.244662790452468	1	not
SDHAF4	1.13273691498815	-0.946918	0.244752583999593	1	not
LRRC43	1.13244252112292	-0.946831	0.244752583999593	1	not
MFAP4	1.13214811980442	-0.946743	0.244752583999593	1	not
PTAFR	0.722701961881044	3.30530846031415	0.245162336488792	1	not
NFILZ	0.866723150242977	0.00788780718624176	0.246013014392739	1	not
FFAR2	0.722174992569827	2.99359402503041	0.246089360272929	1	not
TMEM184A	0.840696639585635	0.358676403417233	0.246219444526661	1	not
ENDOG	0.758395519141777	1.72730671283395	0.246626785057644	1	not
TTK	-1.17705	0.0679744101109681	0.246771222104494	1	not
SRL	-1.15485	0.0488780730174093	0.246771222104494	1	not
PDE6A	-1.15281	0.0479181300143136	0.246771222104494	1	not
ZFP14	0.794286803952605	0.92407231397666	0.247660859636685	1	not
APOBEC3G	-0.878257	7.19614027537207	0.248392710343599	1	not
ERO1A	0.701795303173153	5.95207302471022	0.24870722010101	1	not
LAMB3	0.701014250064306	6.13395040455358	0.248983329970238	1	not
LOC105376714	0.806933211238709	0.428086668141218	0.248995622903833	1	not
KCNK5	-0.92387	2.77164010146195	0.249253293680544	1	not
PIK3R1	-0.875853	7.97160725623178	0.249253409906682	1	not
AJAP1	-1.33288	-0.492237	0.249261252066531	1	not
CDC25A	-1.33258	-0.492361	0.249261252066531	1	not
MRAS	-0.90296	3.16157780425853	0.24932911620909	1	not
CYP1A1	0.988222191617625	-0.332865	0.249441676048435	1	not
GREB1L	0.98485489809464	-0.331711	0.249441676048435	1	not
BIK	-1.05909	0.554026997792148	0.249581153961789	1	not
SLC25A53	-1.05893	0.553941607847429	0.249581153961789	1	not
ZNF559	-0.898527	3.48936742375553	0.250696393458795	1	not
ARHGEF10	-0.964624	1.83388759707481	0.250769966002606	1	not
LXN	-0.984987	1.65289210257893	0.250813041150466	1	not
TTC38	0.713102186281735	3.33196536681308	0.250903163704113	1	not
ARVCF	0.777952879592646	1.21518985205165	0.251805802839668	1	not
SERPINA9	0.745485605972867	1.95820968248859	0.251914115727175	1	not
SERPINF1	-0.923464	2.30214996842205	0.252091069730306	1	not
C22orf23	0.786460322330353	0.782931542589314	0.25251365245952	1	not
RAD51C	-0.945879	1.95115592782764	0.252650186875223	1	not
MPZ	0.848260629049257	0.139862919650994	0.252891813972842	1	not
TMPRSS13	0.844238454522713	0.141414691353597	0.252891813972842	1	not
ICAM4	-1.21492	-0.0950115	0.252894137515522	1	not
RNASE4	-1.1873	-0.117626	0.252894137515522	1	not
TEX28	-1.1826	-0.119756	0.252894137515522	1	not
TMEM143	1.08467123257824	-0.818742	0.252915017523382	1	not
NUTM2A	0.793434430925956	0.529485484635555	0.254034254469468	1	not
CDHR3	0.793372626224558	0.529510743240467	0.254034254469468	1	not
LYNX1	0.963971552589036	-0.246526	0.254045156917282	1	not
IFI44	0.694733629400916	5.37098136896443	0.254215425205085	1	not
FAM171B	-1.00582	0.829092330118182	0.254457540895441	1	not
ARG1	-0.893154	3.45536470995894	0.25484072067776	1	not
LCN2	-0.925243	2.59585743726378	0.255381322738816	1	not
PRXL2B	0.706301506595317	2.90686811016694	0.25631372645212	1	not
C15orf62	0.789276612067869	0.576841340758522	0.256327369047774	1	not
CRLF2	0.696115421478827	4.11422099567098	0.256421616847733	1	not
HOXB4	-1.43941	-0.741503	0.256792870781802	1	not
GDPD1	-1.43887	-0.741712	0.256792870781802	1	not
ANKRD18A	-1.43729	-0.742321	0.256792870781802	1	not
CDCA3	-1.43675	-0.742531	0.256792870781802	1	not
MPP2	-1.43526	-0.743104	0.256792870781802	1	not
IGF2BP3	0.743115454482942	1.49664049921978	0.256995046082395	1	not
SLC25A35	0.770164306865149	1.32987951512738	0.257314685160369	1	not
CXCR1	0.802772145646688	0.611115283809804	0.258487171495226	1	not
LY6E	0.691445885158928	4.66142663264724	0.258693708698025	1	not
LTA4H	-0.859756	6.56551032261256	0.259180771569815	1	not
NCR1	0.732484146323394	1.54915997131957	0.259202121637531	1	not
SERPINE1	-0.890756	3.02125668972272	0.259531618638515	1	not
VWA7	1.04126511857517	-0.699605	0.259689698567271	1	not
CDHR1	-1.04342	0.540482610086604	0.259704281382203	1	not
TMEM200A	-1.02709	0.526543267001581	0.259704281382203	1	not
STON2	0.734184460642097	1.37756413253282	0.259790842417089	1	not
EGLN1	0.687191730582666	5.13464424145063	0.260024727663233	1	not
RORC	-1.22711	-0.307724	0.26040237760886	1	not
PRR11	-0.966311	0.976637660248023	0.261884329878943	1	not
ZDHHC14	0.724864928713726	2.07151791711251	0.2625171747447	1	not
THEMIS2	0.684590041329124	4.40144992071433	0.263191304251615	1	not
TNFSF15	0.675707171078241	10.6816747329858	0.264224869864778	1	not
GFI1	0.675155760941048	7.63310800125449	0.265125623287757	1	not
CPO	1.00449642175024	-0.589242	0.26539871824645	1	not
SDK2	0.722065217005825	2.00676215607914	0.265472734997536	1	not
TNNC2	-1.62713	-1.04283	0.265668058193235	1	not
CDK2AP2	0.71917080790169	1.86785972746109	0.265709890214547	1	not
C1orf21	-0.853217	4.77083840874056	0.265897581634405	1	not
ST6GAL1	0.673169459342378	8.10285392779296	0.266311535232934	1	not
CACNA2D4	-0.910479	2.08071496476822	0.266765997022311	1	not
GNAL	0.72588390201023	1.55398312077323	0.267281420063796	1	not
SIK1B	-0.842984	7.0263191215602	0.268227271765278	1	not
KCNK6	-0.887153	2.78712857067265	0.269098957920583	1	not
NBPF19	0.66878138413317	8.99903162891356	0.269117411620619	1	not
TRIM8	-0.854182	4.59138904114409	0.269412014264846	1	not
P2RX7	0.671213929757739	5.60706592552572	0.269641138486184	1	not
PTGIR	0.71843334224436	1.4130210011834	0.269906079862831	1	not
MAP3K6	0.789269817899918	0.531235380394326	0.270106542758017	1	not
EPS8L1	0.973003176799954	-0.486496	0.270272381877542	1	not
LOC112268350	0.772946601045639	0.901172917874691	0.270683312992854	1	not
FCGBP	-0.982175	1.35779388311825	0.271401726514621	1	not
MFSD14C	0.718913806595916	1.46319712686007	0.271875865027746	1	not
MAST4	0.666426789621626	6.28311482404647	0.272043081232946	1	not
PER1	0.664562176632949	7.70710849599155	0.272363461443892	1	not
IL1RAP	0.671142403386064	4.68260347085078	0.272388025066717	1	not
QPCT	-0.861255	3.0907054493552	0.272657058832515	1	not
EXO1	-1.05673	0.293176732800519	0.272746840457546	1	not
KIR2DL1	0.713401	2.04575557732785	0.272755267121367	1	not
FER	0.672325873692872	4.24380950062947	0.273296446330087	1	not
ASPM	-0.96743	1.40975882324755	0.273559311415242	1	not
SCN3A	0.952711722917266	-0.392781	0.274479563363756	1	not
IL12A	0.951596501875854	-0.392402	0.274479563363756	1	not
C10orf105	0.950607537801102	-0.392066	0.274479563363756	1	not
PCDH11X	0.949930534047698	-0.391835	0.274479563363756	1	not
PLEKHA5	-0.880519	2.73491415405107	0.274506880895834	1	not
LPL	0.749758889364897	1.01863096940443	0.274732182878541	1	not
MCC	-1.0091	1.09199846488187	0.275322230203615	1	not
NLRP2	0.707888204556722	1.96528981809768	0.275681660019571	1	not
COL9A3	-1.12205	0.0246922533713464	0.275728242309111	1	not
CDKN2A	-1.09787	0.0044630854767113	0.275728242309111	1	not
AMER1	0.803152365423379	0.222359254532976	0.275811750404081	1	not
B3GAT1	-0.858309	3.0692927731891	0.275828417067202	1	not
GRTP1	0.74655229290935	1.05313039324488	0.275962778950493	1	not
ZNF257	0.767236282163464	0.715069999339681	0.276901315281242	1	not
ZSCAN18	0.675456242635789	3.42217303594335	0.276969529334555	1	not
LPAR1	0.934174524377424	-0.304448	0.278146807123011	1	not
TPRG1	-0.900045	1.95426830445015	0.278342206558538	1	not
LAX1	-0.832483	5.25446705635401	0.278359247366807	1	not
LIN37	0.746419200402389	0.768329860156083	0.278367695873292	1	not
ZNF414	0.706243423775375	1.65524311973817	0.278623651653034	1	not
SPTBN5	-0.840974	3.65094607918581	0.278872924589954	1	not
P3H3	-1.19324	-0.334536	0.279128990815387	1	not
TRPM4	-1.18865	-0.336501	0.279128990815387	1	not
ALAS1	-0.832856	4.2992435835013	0.279231370828853	1	not
ITGA2B	-0.827575	4.75491624121353	0.280370893353626	1	not
NPIPA3	0.6622307370644	4.22844318090332	0.280437930145861	1	not
CPXM1	-1.07495	0.156117013954063	0.281218011585225	1	not
ZNF695	0.911753750113064	-0.219007	0.281370745536246	1	not
SHISA8	0.909105502288377	-0.218066	0.281370745536246	1	not
NCS1	-0.821964	5.96845790096206	0.28137810070881	1	not
PTGR1	-1.3833	-0.781068	0.281826967089909	1	not
LYSMD1	-1.38134	-0.781815	0.281826967089909	1	not
PRKN	-1.38005	-0.782309	0.281826967089909	1	not
B3GNT7	0.656515399321193	4.74518309290826	0.281915673653796	1	not
TSPYL5	0.694810122145733	1.97317905551021	0.281982396998922	1	not
C2orf88	-0.854323	3.23991938354543	0.282002223722947	1	not
ACOT1	-0.917381	1.64869077649864	0.282423403042172	1	not
VMAC	0.699657526508097	1.54687	0.282989498416721	1	not
SPAG1	-0.846982	2.98467355664041	0.283432341382536	1	not
SIK1	0.648852021694566	6.4911850406503	0.284123018959968	1	not
DCP1B	-0.87435	2.12441329850548	0.284196752472803	1	not
ZNF70	0.731941231151193	0.961308226047738	0.284641029395375	1	not
CLU	-0.819083	4.91753380110481	0.28518773043872	1	not
D2HGDH	0.651256941422702	4.61807057619271	0.285689353113768	1	not
LTBP1	-0.943783	1.38883786534294	0.285750990743729	1	not
C5orf34	-0.939564	1.3862110187589	0.285750990743729	1	not
DNAJB5	-0.817782	5.17261335711993	0.286346943980046	1	not
ZNF775	0.729526931353872	1.06368240320576	0.287729200928018	1	not
ATL1	-0.958115	0.692546205084932	0.287740746341039	1	not
KRTAP5-1	1.03809694043996	-0.90337	0.288580974740533	1	not
ACTG2	1.03374511811185	-0.902051	0.288580974740533	1	not
FAM174B	-1.00824	0.388893068345014	0.289571637422223	1	not
HSF5	-1.0079	0.388719177634248	0.289571637422223	1	not
ZNF208	-1.00709	0.388307071172115	0.289571637422223	1	not
KCNJ2	-0.831657	3.39072441029194	0.290175685134033	1	not
BTBD11	-0.810162	5.27904833021409	0.290921074937187	1	not
PRR5L	-0.811389	5.0031609770289	0.291132599198103	1	not
C1orf216	-0.825713	3.11501319517742	0.291570175674491	1	not
EGFL7	-1.24391	-0.557943	0.292187395077809	1	not
ADM5	-1.24371	-0.558024	0.292187395077809	1	not
FAM153B	-1.24108	-0.559083	0.292187395077809	1	not
XRCC2	-1.24088	-0.559163	0.292187395077809	1	not
KCNG3	-1.24039	-0.559364	0.292187395077809	1	not
WWC1	-1.23972	-0.559633	0.292187395077809	1	not
EPGN	-1.23835	-0.560183	0.292187395077809	1	not
NEB	0.670820018498551	2.12155946483799	0.292353799639604	1	not
RIN2	0.645582373988901	4.06994073614777	0.292524424697256	1	not
ANKRD1	-0.921585	0.854279323238628	0.292757049037206	1	not
DSP	0.712643377973725	1.25505599617889	0.292805985329215	1	not
WDR90	0.685336278731476	1.90731402158569	0.292971160149257	1	not
MPV17L	0.646372977139723	3.53478112257902	0.293507296765249	1	not
MAP2	0.992567989527204	-0.776188	0.293559553425438	1	not
ENC1	-0.801043	6.02633890029391	0.294120434794737	1	not
SPNS3	-0.951708	1.19639443705318	0.294144403907606	1	not
POPDC2	0.7710962197998	0.182970031867074	0.294686465580789	1	not
FBXL2	0.716937724217121	0.862373161076381	0.294743369395834	1	not
AUTS2	-0.798433	6.69647471470042	0.29508842030298	1	not
CD300H	-0.953353	0.584890982167363	0.295623171921183	1	not
CACNG6	-1.04736	0.134988621840644	0.295900524176503	1	not
MELK	-1.04303	0.132910207530699	0.295900524176503	1	not
LPCAT4	0.682470820708344	2.03231833430279	0.295959868998733	1	not
RRM2	-0.828761	3.28305154454045	0.29598458686234	1	not
HES1	0.636677138948766	4.29601591389621	0.296521255119263	1	not
SNCA	-0.853311	2.14216356820824	0.29657398569282	1	not
GALM	-0.877429	1.80773148508416	0.297366665134593	1	not
EPHB1	-1.54969	-1.09335	0.297537477394388	1	not
CYSLTR2	0.645682031061745	3.05096445732385	0.297576024471111	1	not
WWC2	-0.834061	2.35244948268685	0.297975679651294	1	not
AHRR	-0.932713	0.674254638099391	0.298062817209224	1	not
GTF2H2	0.658280405657793	2.14579617171434	0.298507881762913	1	not
DOK6	0.752947279229245	0.358340604544434	0.298981966343057	1	not
CACNA1G	-1.14895	-0.365945	0.299319317748437	1	not
SPX	-0.993561	0.241041826197546	0.299435832296227	1	not
GCLC	0.627107467850846	6.32227544410043	0.300030971647142	1	not
GPC1	0.748949167760729	0.411921486739327	0.300195718616353	1	not
PTGS1	-0.795449	4.84689313817941	0.300684864753838	1	not
SLC12A6	0.624668422969321	8.35047348931733	0.300685214451034	1	not
IGFBP7	0.656226185186698	2.50725390764245	0.300837274422395	1	not
CCN2	0.930935770403856	-0.553134	0.300888764281617	1	not
CFAP92	0.745549414783648	0.463458980550614	0.301320293292037	1	not
KCNH3	0.701014286427638	1.17414545986529	0.301659787498085	1	not
SEPTIN14	-0.908667	0.843250863041375	0.302103914307405	1	not
NEGR1	-0.905053	0.841231016267566	0.302103914307405	1	not
PGGHG	0.622318710153082	7.86003314148375	0.302573158910694	1	not
GTPBP8	-0.808759	3.42859085836225	0.302775767956441	1	not
ZNF433	0.912242236126931	-0.454964	0.303647632728335	1	not
METAP1D	0.69471403711603	1.29423405718143	0.303943358264535	1	not
ZNF133	0.71149784635133	0.622971322775334	0.304246955667921	1	not
GPR161	-1.08516	-0.194858	0.304487570102356	1	not
ABHD17C	-0.804797	3.39683299003079	0.305548072654816	1	not
SARM1	0.669049955308437	1.88069819144803	0.305930401915661	1	not
AICDA	0.894416171175629	-0.362435	0.305978840953998	1	not
CCDC65	0.891931381809931	-0.361578	0.305978840953998	1	not
DNAAF11	0.887709430427207	-0.360119	0.305978840953998	1	not
MYBL1	0.624320223511511	4.32188960746298	0.306056771288377	1	not
ATP6V1C2	-0.840973	2.02379132028594	0.306653179740941	1	not
FAM210A	0.61929319149133	5.51795683297272	0.306956293320847	1	not
LOC107984638	0.664702215464469	1.47206725060722	0.307175752879586	1	not
GNG8	0.720306398391476	0.783490752364267	0.307348944360381	1	not
AANAT	-0.816496	2.81697135983895	0.307483987938315	1	not
BORCS8-MEF2B	0.878073392731543	-0.275168	0.307970629043777	1	not
STAC3	-0.890838	1.52185505347957	0.308029695276504	1	not
EML6	0.636707743252333	2.74650089607811	0.309106702610903	1	not
RNASE6	-0.80962	3.20295424007545	0.309492133556666	1	not
TAGLN3	0.862043814741242	-0.192252	0.309689074135825	1	not
RXFP4	0.861347677483948	-0.192001	0.309689074135825	1	not
ZFP57	0.860561861746801	-0.19172	0.309689074135825	1	not
TXK	0.621612015697327	4.10215516396616	0.309689161594246	1	not
FDX1	-0.777376	5.80747812359717	0.309704232120556	1	not
FOLR2	0.692875910985258	0.985119237754012	0.310333112814273	1	not
DMD	-0.905832	0.749296330762034	0.310371465061981	1	not
EPSTI1	0.617651244067547	4.57603630877097	0.311001182343498	1	not
COL4A2	-0.812543	2.30550507531364	0.311306915590456	1	not
MRGBP	0.615830971991469	4.52565096587415	0.311468771110728	1	not
PLGLB2	-0.887614	0.827666960193315	0.311769646383818	1	not
GP6	0.690479353994717	1.08718586154271	0.31178257756409	1	not
ZBTB10	0.610592314985718	6.61850460849439	0.312054066859661	1	not
THBS1	-0.770878	6.80551871399938	0.312328291869472	1	not
ZNF48	-0.807008	2.38935254044146	0.312515011965217	1	not
AATK	0.61901248526574	3.49693564432306	0.312986978121001	1	not
SLC27A4	0.68540577943803	1.18393726524418	0.313038564441071	1	not
EOLA1	0.61494890267392	4.58373101108791	0.313293041060251	1	not
ESPL1	0.62379566350361	3.0905598207373	0.313532923685651	1	not
GPR84	-0.775045	4.93974267480289	0.314495661291197	1	not
CHI3L2	0.649119630379287	2.03679486898337	0.314629130766918	1	not
BST2	0.615505191070026	3.69886356437645	0.315234578173095	1	not
TMEM117	-0.959597	0.351748894494668	0.315776239659522	1	not
ME1	-0.939497	0.335240504986463	0.315776239659522	1	not
IFNLR1	0.609871076911513	4.6593883209537	0.316248522273013	1	not
RPS10-NUDT3	0.734430382250548	0.203879360358616	0.316429032810232	1	not
ANPEP	-0.763142	7.88799784635016	0.31652764836871	1	not
CMTM8	-1.19384	-0.593333	0.316596058626148	1	not
XIRP1	-0.823529	2.45851477794973	0.316843670531536	1	not
ATP23	0.734080456204395	0.262048772330791	0.317174622756315	1	not
GPNMB	-0.790476	2.99541176189533	0.317265147753531	1	not
TRAF3IP1	-0.937288	0.457619460742382	0.317396324576516	1	not
GUCY1B1	-0.894873	1.28617004191374	0.318222621261852	1	not
SYNPO2	0.626706140325647	2.94020990173842	0.318559740249593	1	not
NEU4	0.603434768313917	5.67002378382493	0.318620907313441	1	not
TASOR	0.602623820006233	6.10386703302549	0.318633040641505	1	not
UQCC3	-0.912878	0.553357216804485	0.318755858001281	1	not
RGS16	-0.760538	6.81515058878882	0.319015033236274	1	not
SMARCA1	0.720704517991653	0.428785964898212	0.319027427289392	1	not
TLE2	0.639971464290363	1.89926112640634	0.320061068059656	1	not
ORAI1	-0.774041	4.08647179634093	0.320203597807452	1	not
SDC3	-0.863793	1.4993720863632	0.320428614017391	1	not
PSMB9	-0.768746	4.54534895002143	0.32053547477102	1	not
HK2	0.598191399519439	8.47941110539469	0.320594021663887	1	not
HNRNPLL	-0.773104	3.55745136429547	0.320799882226511	1	not
XK	0.704966378690517	0.625807860164806	0.320856739482799	1	not
ZNF823	-1.10658	-0.396654	0.3210885091099	1	not
HTRA3	-1.10351	-0.397936	0.3210885091099	1	not
C1QA	-1.10324	-0.398051	0.3210885091099	1	not
KIF4A	-1.10287	-0.398205	0.3210885091099	1	not
NAIP	0.601736721381821	4.64778196675669	0.321446261958566	1	not
OSBPL5	0.607982143297154	3.81426233401456	0.322051815868664	1	not
NPIPB8	-0.860667	0.892276563368976	0.322518259743847	1	not
PRCD	-0.838513	1.77565446390283	0.322742393075148	1	not
ADCK1	0.675878737199454	0.960652538889793	0.323239670786028	1	not
TRIM45	0.671014963676752	1.06613150343869	0.323866555288976	1	not
TMEM231	-1.04655	-0.222819	0.324113990722899	1	not
XPNPEP2	-1.04234	-0.224657	0.324113990722899	1	not
SERPINB10	0.598466297601231	4.65829487257176	0.324710380774305	1	not
GCSAM	0.66847997879321	1.31111003025545	0.325122429896506	1	not
BICD1	0.639197084048345	1.43726841284736	0.325698120779323	1	not
COL4A4	-0.998608	-0.0691182	0.326240015588255	1	not
DMBX1	-0.998377	-0.0692235	0.326240015588255	1	not
AFG1L	-0.9983	-0.0692587	0.326240015588255	1	not
IKBIP	-0.804214	2.52332387855355	0.327136383560024	1	not
C15orf39	0.59279457817211	5.38890967180007	0.32764971368203	1	not
ANKRD33	-0.967039	0.0723750475760168	0.327784489060767	1	not
MYO6	-0.828077	1.76616749765693	0.328087736285189	1	not
P2RY8	-0.745233	7.19043254328947	0.32877263036545	1	not
PLCH2	0.611342292296997	2.83461721750542	0.328910899642502	1	not
HYAL1	0.609762352448714	2.84580109994198	0.328922682166617	1	not
BRCA1	-0.95844	0.216662201947294	0.328936882472093	1	not
NECTIN3	-0.786939	2.25288975199209	0.329713310419883	1	not
CCL5	-0.742693	7.57722032020279	0.330194929089401	1	not
TMEM204	-0.912177	0.438967702868336	0.330498573192775	1	not
TUBB6	-0.744111	5.42937497764762	0.331070391550559	1	not
SLC22A15	-0.775156	3.1742539767893	0.331455099788193	1	not
LY6G6F	-0.858807	0.803859544157332	0.332100645690801	1	not
GPR171	-0.750915	4.54299094508511	0.332527193657757	1	not
SEPTIN5	-0.780083	2.27795729044052	0.333625111240524	1	not
CRYZ	0.610876917800029	2.26778028610998	0.333649328264011	1	not
CXCR3	-0.746209	4.75313	0.334014327866538	1	not
CHRNA10	0.629588517907825	1.92454371431806	0.334357631167703	1	not
RHBDL1	0.946161099793062	-0.86012	0.334806230600118	1	not
GDF7	0.945485644811541	-0.859911	0.334806230600118	1	not
HRK	0.629168785432887	1.66034333597006	0.334974287151865	1	not
VSTM4	0.620320016986003	1.59780423826414	0.335144180013995	1	not
ID3	0.579880511119008	7.33827152789689	0.335261370325859	1	not
SLC1A3	0.625671123921471	1.54599129850142	0.335264352399057	1	not
NPHP4	0.587416542708893	3.8922829503316	0.33531159565348	1	not
TMED6	0.913571867123902	-0.737316	0.336206493087868	1	not
EOMES	-0.771302	2.75755136077483	0.336367780155034	1	not
PLAAT3	0.652304439491589	1.1424412359714	0.336384396457597	1	not
TGFBR3	-0.734252	6.93291881648389	0.336387731823595	1	not
KLF8	0.659170402783622	0.898348907691616	0.33707164138314	1	not
LOC107984025	0.892932339875691	-0.626109	0.337174353067261	1	not
MUSTN1	0.892434477379735	-0.625946	0.337174353067261	1	not
MBLAC1	0.890613869974073	-0.625351	0.337174353067261	1	not
FAM241B	0.890489412106973	-0.625311	0.337174353067261	1	not
NAT14	0.88938474549584	-0.624949	0.337174353067261	1	not
MANSC1	0.888404563560915	-0.624628	0.337174353067261	1	not
SLC15A2	0.657230322107686	0.822331000801411	0.337289549991592	1	not
KIF1A	0.871690699239135	-0.521533	0.337841612676477	1	not
ACYP1	0.867278721314661	-0.520055	0.337841612676477	1	not
BMPR1A	0.689004098076245	0.447137285070974	0.338228312033446	1	not
CBR3	0.856659073462503	-0.425035	0.338295763609895	1	not
KCNG2	0.854667268831875	-0.424353	0.338295763609895	1	not
RIPK4	0.836066039506955	-0.331907	0.338596436091824	1	not
HSPA1L	0.826455471021848	-0.247332	0.338785184544631	1	not
MAGI2	0.823703453019105	-0.246348	0.338785184544631	1	not
KCNA6	0.820460001021882	-0.245188	0.338785184544631	1	not
HSPG2	0.706192697854502	0.0983374430398046	0.338842536606198	1	not
RFLNB	-0.747374	3.79836906983776	0.33887101087967	1	not
FAM86B2	0.715127774036299	0.0291211459532602	0.338902154865333	1	not
LRRC51	0.712959958389916	0.0299561881178397	0.338902154865333	1	not
TMEM42	0.710009310258736	0.0310939538250688	0.338902154865333	1	not
STARD9	0.605954972399396	2.22554733701769	0.339557769825785	1	not
MSRB1	-0.775567	2.64823379214116	0.339609723901376	1	not
ANGPT1	-1.26763	-0.862312	0.340217539042802	1	not
CXCL14	-1.264	-0.863655	0.340217539042802	1	not
SCN4A	-1.26366	-0.863784	0.340217539042802	1	not
RNF223	-1.26321	-0.863949	0.340217539042802	1	not
BSPRY	-1.26299	-0.864029	0.340217539042802	1	not
MAP3K9	0.616341902403799	2.1082658151239	0.340332283056702	1	not
LIF	-0.729901	5.87204916869567	0.340693883848955	1	not
GOLGA8N	0.585748150921652	3.59861120168989	0.340961298712707	1	not
SH3RF3	0.592702178304214	2.63207122543708	0.341869722955482	1	not
TM4SF1	-0.732171	5.31124305585643	0.341881718004048	1	not
PDE5A	-0.776304	2.11402207569125	0.342296076906883	1	not
KCNAB1	-1.14262	-0.629359	0.343207870059176	1	not
HHIP	-1.14253	-0.629393	0.343207870059176	1	not
REXO5	-1.1408	-0.630075	0.343207870059176	1	not
ASGR2	0.59744041687192	2.4170958996878	0.343688731972647	1	not
SAMD14	-0.87912	0.525217346082561	0.343820678775295	1	not
ILDR2	-0.743926	3.67625793269574	0.343831133848849	1	not
ITGA1	0.573420884823454	4.80001994093258	0.344064490238497	1	not
CEMP1	0.613582362796979	1.5777058336651	0.344317814090247	1	not
CNTD1	0.614340701589048	1.52897005445495	0.344745175343419	1	not
ALKBH4	-0.962825	0.0703965667441445	0.345079456163791	1	not
MACROD1	-0.93676	0.0497182314713014	0.345079456163791	1	not
BEST4	-0.935407	0.0490880014686575	0.345079456163791	1	not
STAC2	-0.934915	0.0488598861618032	0.345079456163791	1	not
SIGLEC15	-1.00984	-0.250044	0.345094951386269	1	not
GFPT2	-1.00883	-0.250483	0.345094951386269	1	not
SLC6A4	-1.00516	-0.25207	0.345094951386269	1	not
TGFA	-0.967764	-0.0927793	0.345202608455839	1	not
TCAP	-0.966231	-0.0934676	0.345202608455839	1	not
LIMA1	-0.732979	4.48383623618667	0.345239234912737	1	not
MARCHF1	-0.762133	2.66084451175325	0.345540487425934	1	not
HNMT	-0.76385	2.63888666826958	0.345728582735789	1	not
PIN4	-0.812038	1.56347837144344	0.346040129686674	1	not
LOC107987254	-0.829269	1.47216445046242	0.346838413405417	1	not
AKR1C3	0.570935121287882	4.41630785581052	0.348254724072484	1	not
PIGBOS1	-0.784931	1.86051094261771	0.349117231743241	1	not
CEP68	0.59053106572414	2.38086156424908	0.349379201875876	1	not
GAREM2	0.639308278136621	1.05291384931719	0.349816427750196	1	not
TTF2	0.566043550335916	4.57397828177183	0.349957810392862	1	not
NKD1	-0.764116	2.51667590797576	0.350132729573319	1	not
CRYM	-0.87974	0.988791789205131	0.351320635470051	1	not
RRAD	-0.713065	6.47828303285669	0.351501743411886	1	not
GIMAP1-GIMAP5	0.566089263069996	4.53384299947061	0.351756064487174	1	not
RDH13	0.570263647656335	3.64412652906897	0.35192432341781	1	not
PID1	-0.723494	3.55352304126229	0.3529740875853	1	not
TAF8	0.576599390287428	2.78592776542765	0.352987453540779	1	not
ACAD11	0.580070145666505	2.77303201182106	0.35314767169693	1	not
HDHD5	0.567686541888209	3.81027272903279	0.353609803577035	1	not
SLA	-0.708733	7.32574910400425	0.353677050095446	1	not
SERPINH1	-0.823773	0.776542515762499	0.353838635560368	1	not
ZNF814	-0.719804	4.15005186553053	0.353862447507207	1	not
ZNF292	0.557442236778994	6.47583149115431	0.35387591895022	1	not
PIP4P2	-0.772744	1.89114659575977	0.35393274144828	1	not
CADM1	-0.822136	1.40889085238784	0.354486606181727	1	not
PON2	-0.816788	1.40558639089171	0.354486606181727	1	not
ZNF576	-0.813903	1.40380707603565	0.354486606181727	1	not
PCID2	-0.708577	6.47933693519412	0.35464796507343	1	not
CUBN	0.602170765020705	2.01465706252993	0.354742252802064	1	not
CCNE2	-0.82022	1.35054958876849	0.355228560840642	1	not
CGRRF1	-0.740744	3.12949986738709	0.355312425700935	1	not
TPI1	0.554966564897382	6.9974475688655	0.35547019964831	1	not
PUS7	0.570707243750142	3.06593787729107	0.355763900813361	1	not
GTF2IRD1	-0.74088	2.36352391661667	0.355814649611292	1	not
ADGRB1	-0.730932	3.30730126858839	0.356686829000176	1	not
PHF7	0.661818020541517	0.513343944481494	0.356992749162128	1	not
HLA-DQB1	-0.703051	8.24320678633619	0.357184085930453	1	not
CD8B	-0.714381	4.14547362926437	0.357215396960074	1	not
C1QTNF6	0.583227200450952	2.53004574024397	0.357357516201893	1	not
CAPN5	0.639956730113437	0.477872397121311	0.357767851367133	1	not
FZD5	0.637325188798191	0.478997958383104	0.357767851367133	1	not
LEPROTL1	-0.703104	7.16431391848265	0.357780934433637	1	not
DYNLT4	0.579310523817877	2.5076663300137	0.35781917551608	1	not
RPP21	-0.760807	2.43477804726731	0.358248162565384	1	not
NUTM2D	-0.870448	0.405920930736032	0.358450201412948	1	not
ZNF225	-0.794438	1.54894691789102	0.359151795192679	1	not
RUSC1	0.590081544249953	2.14146420995115	0.359267634703142	1	not
PBX1	0.664880200709853	0.357464939725115	0.359459042413119	1	not
MPZL2	-0.710579	4.67993579604347	0.359554918019037	1	not
GRAP	-0.706931	4.79402521854659	0.359654417708288	1	not
TRIM69	-0.888398	0.296653045159024	0.359915453300992	1	not
TCF3	0.555224788004276	4.4963620305224	0.359969039255457	1	not
ABLIM3	-0.798641	1.5004161354501	0.359994473392745	1	not
AKT1S1	0.573123098562214	2.36413996029629	0.360671620213533	1	not
PRKCA	0.557480949122625	4.01971993764822	0.361087676530768	1	not
GCNT1	-0.737896	2.27366199757555	0.361242938103605	1	not
HAGHL	-0.774379	1.76790701920311	0.361381009008501	1	not
CD14	-0.707141	4.69908036559567	0.361465747480574	1	not
CLEC6A	-0.907756	0.177333883116104	0.361539992231626	1	not
CCDC189	-0.882659	0.157697212773101	0.361539992231626	1	not
CISH	-0.73436	2.24121317181656	0.361812987193464	1	not
OR1A1	0.573480275752994	2.29205961923232	0.362174902781097	1	not
HPCAL4	0.66921145927191	0.182549259246604	0.362415524561002	1	not
COL19A1	0.565572737177981	2.71763541749485	0.362761239629722	1	not
NMT2	0.572006010445506	2.51237008810502	0.362792144402705	1	not
ZDHHC23	0.570561800286865	2.26393197598249	0.362819010308955	1	not
TFPI	-0.739278	2.18263993570471	0.363025450811313	1	not
SPOCD1	-0.904835	0.026241064247678	0.363342039568614	1	not
LOC112267992	-0.903887	0.0258020076055504	0.363342039568614	1	not
C3orf33	0.671565213758675	0.118954624188486	0.363534623937936	1	not
SGSM1	0.671230864845001	0.119087389389882	0.363534623937936	1	not
CTNS	0.559416574098973	3.02044096597621	0.363685672783367	1	not
DPY19L1	-0.705219	3.91199783127067	0.364124471168284	1	not
ZC2HC1A	-0.735274	2.61560696388944	0.364789349587382	1	not
CSF3	0.582557743304079	1.49851178339857	0.364933531690119	1	not
ADORA2A	0.545228013299994	5.3718212240325	0.365164339872226	1	not
COL15A1	-0.932691	-0.118429	0.365335731747348	1	not
PRF1	0.543370410040477	6.55885004283665	0.365363135177679	1	not
RHOBTB2	0.584862920074379	1.47169822778273	0.365522551567496	1	not
CMSS1	0.55162678596039	3.97320906349199	0.365805721294718	1	not
FXYD2	0.675187589114219	-0.0165672	0.366013639815303	1	not
ASCL2	0.674837906380077	-0.0164333	0.366013639815303	1	not
TBC1D3E	-0.729932	2.23741724080724	0.366039300236886	1	not
ITGA6	0.546491265221327	4.59617943129412	0.366382260952649	1	not
CCDC180	-0.82424	1.16420818728991	0.36647435308896	1	not
BMT2	0.561664656501435	2.89705876144759	0.366783505589801	1	not
CTSK	-0.811897	0.676559154673212	0.366967406382069	1	not
BBS1	0.617550272278587	0.886060428095997	0.367143743680204	1	not
DIP2B	0.540965169383245	6.5913255014491	0.36733094035033	1	not
KLHDC7B	0.758670335004967	-0.0642628	0.367389752049483	1	not
CD59	-0.690168	6.40566218863044	0.367457218407511	1	not
CIDEC	-0.967568	-0.279772	0.367521400167092	1	not
PISD	0.541848532089322	5.67838502964531	0.367736134388558	1	not
FGL2	0.540341738587767	6.42612589924897	0.368014708581757	1	not
ETFBKMT	0.765875066360932	-0.139598	0.368869164323002	1	not
KLHDC1	0.614818974284678	0.808599565912245	0.369047873239232	1	not
C1orf198	0.56705956669299	2.63708651007285	0.369420137057414	1	not
HRH4	0.609257169393881	1.32015571978888	0.36952851221988	1	not
PRSS23	0.568365296817229	2.62463	0.369733254957311	1	not
FGFR3	-1.01911	-0.459613	0.369861581557854	1	not
PTCH1	0.579135412229095	1.66944397376108	0.370192603751154	1	not
ASDURF	-0.755263	1.83618	0.371040137935529	1	not
ADM	0.537481603720847	5.84414028432046	0.371113574344284	1	not
CAMKK1	0.540627200784888	4.49319135422417	0.371757369855712	1	not
SPP1	-0.683481	7.28166260145742	0.371779354948127	1	not
POLR3H	0.542830696956193	4.19110814038893	0.372020577375448	1	not
JAKMIP2	0.557815061627745	2.36054406277165	0.372102292408324	1	not
FAM151B	0.785793807572279	-0.304084	0.37217956329672	1	not
NSUN7	0.781752973942185	-0.302649	0.37217956329672	1	not
PTGFRN	0.780090253193215	-0.302057	0.37217956329672	1	not
DHCR24	0.635525357258932	0.623677506309043	0.373518246693249	1	not
IL11	-0.738128	2.38865938459222	0.373913731875651	1	not
TTLL7	0.794312839077971	-0.392639	0.374032835747733	1	not
GLIS3	-1.1996	-0.907103	0.374183588604114	1	not
LDHAL6B	-1.19785	-0.90774	0.374183588604114	1	not
CACNG8	0.562128311860237	2.46701852951369	0.37431536548806	1	not
NT5E	-0.681403	6.37843844082061	0.374342892685584	1	not
BCL2L10	-1.39318	-1.19599	0.374516562494785	1	not
HOXA9	-1.38932	-1.1973	0.374516562494785	1	not
PDGFB	-0.776245	0.826661530054255	0.374864750468161	1	not
S1PR3	-0.681298	5.63507640675205	0.375906451416468	1	not
PIM1	0.529841011566269	7.60017746798389	0.376011396381362	1	not
RNF207	0.808203926224617	-0.488358	0.376032917041092	1	not
SLC25A10	0.806281089802793	-0.487704	0.376032917041092	1	not
TREML1	-0.709888	3.10378823090023	0.376187886974192	1	not
WRAP73	0.568193404863146	2.00116211810986	0.376751428930645	1	not
MVB12B	-0.822919	1.09270986796605	0.377189224969205	1	not
PRX	0.631611139131126	0.481443323107811	0.377615660132056	1	not
TRIQK	-0.718834	2.60196710566576	0.378104469219644	1	not
ZNF660	0.822882312552926	-0.590312	0.378189001536296	1	not
XYLB	0.822533139490109	-0.590196	0.378189001536296	1	not
FAM229B	0.822047779347516	-0.590034	0.378189001536296	1	not
COPG2	0.57144032728595	1.69724564082796	0.37840421192073	1	not
HMGB3	-0.722135	2.10367324318245	0.378407303789386	1	not
EPB41L3	-0.675169	5.93758151277488	0.378705220337976	1	not
ITGAE	-0.694681	3.02419926069628	0.378804063041681	1	not
AURKB	-0.878888	0.155898806985321	0.379101428860409	1	not
CASP5	-0.875714	0.154386472767066	0.379101428860409	1	not
DEFA4	-0.864037	0.141065129123203	0.379101428860409	1	not
HES6	0.634205827819325	0.428984861265058	0.379160430673873	1	not
KDM3A	0.526844324159933	6.38914049478266	0.379388526392581	1	not
CCNB1	-0.792278	0.661523287325354	0.379535603447195	1	not
VIL1	-0.768321	1.52729944753685	0.379802713110666	1	not
RBP7	-0.761747	1.52318204181263	0.379802713110666	1	not
CHSY1	0.524422008118043	8.90957686621017	0.380217449639787	1	not
EARS2	0.555877768896929	2.59714735467952	0.380270863075129	1	not
IFIT2	0.528228021755025	4.5840619548029	0.380360455021612	1	not
ST8SIA1	0.841908959075747	-0.700507	0.380505689915583	1	not
MYO15A	0.84178120922759	-0.700465	0.380505689915583	1	not
GUCA1B	0.840519790603204	-0.700056	0.380505689915583	1	not
PLS1	0.837901378817332	-0.699209	0.380505689915583	1	not
FHL1	-0.724613	2.03747693236265	0.380554851842756	1	not
AGA	-0.685991	3.47305567645663	0.380695053495813	1	not
MACC1	-0.706099	2.70468595909027	0.381038540086835	1	not
GLI4	0.597766975356402	0.936183080818126	0.381108276004159	1	not
CMC1	-0.689384	3.39808714893325	0.381409044898558	1	not
OLIG1	0.525130529791511	5.14049236256632	0.38249671924594	1	not
ZMYND15	0.630688973781835	0.321927622341302	0.382574791307091	1	not
MCM10	-0.897865	0.0230203653479278	0.382623840509895	1	not
ARMC12	0.862855743609135	-0.819125	0.382977532409962	1	not
GPD1	0.862586020419559	-0.81904	0.382977532409962	1	not
GCAT	0.860345681297359	-0.818334	0.382977532409962	1	not
CECR2	0.857295920585483	-0.817373	0.382977532409962	1	not
KIF9	0.561518065470426	1.56245020596515	0.383165499676521	1	not
MCF2L	0.560817522678021	1.56281557044866	0.383165499676521	1	not
ARPIN	0.558937070530086	1.5637952374931	0.383165499676521	1	not
HEY1	0.559549059665913	1.81306303100988	0.383266854862184	1	not
RBM11	0.565102830456973	2.02080651251559	0.383312420386073	1	not
FCRL3	0.521470356403827	6.59144625060674	0.383760634736301	1	not
MAMLD1	-0.670776	5.43751857502888	0.383767404786779	1	not
RIPOR1	0.524653803527455	4.90868920417946	0.383918991611004	1	not
NOCT	0.546160331977087	2.62753801434598	0.384187938289362	1	not
C4orf33	-0.676141	4.34399068480608	0.384309820852715	1	not
MFSD13A	0.635534280208162	0.262449624543569	0.384467930690299	1	not
ZNF597	-0.680753	4.00061518109654	0.384560876403669	1	not
CARNS1	0.54559411643306	2.47760104326352	0.384762891840631	1	not
SNAPC3	0.536690871463812	2.72588551905587	0.384926214917015	1	not
LPAR6	-0.670329	5.48754473006151	0.385128363479707	1	not
SAMHD1	0.520940485084686	5.80173165306911	0.385146438896434	1	not
MTFR2	0.596805069178195	0.820324180387801	0.385164037275348	1	not
ACOT4	-0.814755	0.475622495196716	0.385383157536623	1	not
IDO1	-0.79474	0.459772875222548	0.385383157536623	1	not
HSH2D	0.524331719596031	4.67350188878756	0.385548942307289	1	not
GOLGA8S	0.888549015138655	-0.948286	0.385578232937695	1	not
CHIT1	0.877510300048011	-0.944912	0.385578232937695	1	not
TAB1	0.563562485552244	1.74648387251642	0.385594893666969	1	not
GPR18	-0.665091	6.43379830918888	0.386229347841183	1	not
GAL3ST4	0.588400131109691	1.18293150380689	0.386299059258313	1	not
APOBEC3D	-0.684759	3.60440684248113	0.386313175702897	1	not
KIF19	-0.766791	0.817590373112176	0.386363255982315	1	not
PLAT	0.636387886918683	0.202255207225987	0.386503686906643	1	not
MYL6B	0.604707470495883	0.221524593529939	0.386503686906643	1	not
CD8A	-0.662492	8.51960319093168	0.386623732028345	1	not
AQP11	-0.900523	-0.142869	0.386708371894222	1	not
RGS6	-0.899651	-0.143254	0.386708371894222	1	not
PTK7	-0.897575	-0.144173	0.386708371894222	1	not
FANCB	-0.897107	-0.144378	0.386708371894222	1	not
UBXN10	-0.896379	-0.144702	0.386708371894222	1	not
MAP2K5	0.539995674815627	2.26877637107595	0.387184462440858	1	not
ZNF628	0.5398689440592	2.25358750641665	0.387780517946046	1	not
CHURC1-FNTB	-0.709097	2.09308170931941	0.388095143539644	1	not
ZNF891	0.527945216908234	3.0504273357391	0.388124813765693	1	not
CEACAM4	0.59202921685591	0.739425491657625	0.38824982605178	1	not
SIAE	-0.713165	1.95656731686777	0.388249910886287	1	not
NEU1	0.517374614189173	5.64670244808786	0.388456204282507	1	not
RRAGC	0.517155123857647	5.61530032750558	0.388707022142365	1	not
ZNF487	0.584487742203584	1.1203750911862	0.388788981356767	1	not
LSM2	0.539868919890495	2.37199438592358	0.388984557554748	1	not
ZNF76	0.520149695613518	4.3625839919958	0.389027622394072	1	not
PRDX2	-0.677234	3.90783417878604	0.389385507357592	1	not
ABL1	-0.659808	7.11560720216199	0.389419033542065	1	not
NOL4L	0.519898960406865	4.24229011860936	0.38955083889448	1	not
EBI3	0.55647298238895	1.85539919611317	0.389852627690978	1	not
SLC22A18	0.554650672316718	1.85638622547792	0.389852627690978	1	not
VSIG1	0.611208209097097	0.683467499133258	0.389927317810406	1	not
FAM20A	0.590020700454569	0.696928243740013	0.389927317810406	1	not
CAVIN2	-0.66401	5.38636936804317	0.39000829406338	1	not
SLC25A22	0.528034537375531	3.50617187849175	0.390559383811678	1	not
AURKA	-0.693034	2.69403532205879	0.390692638742992	1	not
SLC22A31	0.967682075313654	-1.24847	0.390799336774538	1	not
CXCL16	0.513770764070429	6.02485047075296	0.390995503626598	1	not
DBP	-0.93168	-0.306868	0.39148867005455	1	not
CBY1	-0.929601	-0.307749	0.39148867005455	1	not
KIF15	-0.925854	-0.309339	0.39148867005455	1	not
DHX58	0.555770556476068	1.81509809661742	0.391531878446888	1	not
NOMO2	-0.659368	5.54210360011885	0.39185625035658	1	not
CARD17	0.524360035473035	3.03470538790404	0.392438374978142	1	not
DTNBP1	0.524490577188053	3.52158411723185	0.392606367479259	1	not
MLF1	-0.813859	0.239524311615995	0.392915026362023	1	not
TMEM97	0.583637571925058	1.01837379358664	0.392970534354263	1	not
CD302	-0.662072	4.55437562159331	0.393519486452031	1	not
STRC	0.630429196474298	0.00854835666328372	0.393647810560619	1	not
HSD3B7	0.532964484860287	2.25817924934984	0.393916942343237	1	not
TRPS1	-0.66024	4.3912095361062	0.394188492285913	1	not
CPLX1	-0.740643	1.50643987639864	0.394253974023748	1	not
ZDHHC9	0.528700731058237	2.71986921777089	0.394275999244866	1	not
ABCC5	0.518226169873195	3.64939960774015	0.394388256556269	1	not
MVK	0.581623496238825	0.983522022964966	0.394501016608661	1	not
ZNF772	-0.763103	1.30478902918678	0.395278907477383	1	not
F8A2	-0.73537	1.64720705687507	0.395298328379859	1	not
F8A3	-0.73537	1.64720705687507	0.395298328379859	1	not
FMN1	0.519763350158179	3.12558516659556	0.395612968899856	1	not
AKAP5	0.530847283839059	2.34921274964592	0.395929670791415	1	not
GTPBP3	0.541505233365512	1.90518133711896	0.396114232113533	1	not
LRP6	-0.719856	1.76690167912824	0.396162110086051	1	not
ACE	-0.78346	0.556463754687705	0.396223036971653	1	not
ZNF653	0.574372600044179	1.2537601949997	0.396229677030829	1	not
SLC25A29	0.514067246032653	3.80382625730643	0.396347438636821	1	not
PPFIA3	0.714974922401972	-0.0397046	0.396451133672982	1	not
EFCAB12	-0.975501	-0.491267	0.397133012849862	1	not
AMPH	-0.972148	-0.492625	0.397133012849862	1	not
CPLX3	-0.971878	-0.492732	0.397133012849862	1	not
PLXNB3	-0.971199	-0.493008	0.397133012849862	1	not
EPHB4	0.572774353202629	1.22406207523958	0.397616900966629	1	not
CD36	-0.653299	5.37763280808763	0.398234065460953	1	not
MTLN	0.545195708167016	1.66864384331438	0.39823829267886	1	not
ZNF595	-0.677299	3.12653228727395	0.398561640644876	1	not
RNF213	0.503258493119687	7.69320455007537	0.398796236176176	1	not
THAP9	0.532613540072349	2.62447693336019	0.399022391188484	1	not
CXCL10	-0.687631	2.57686287274281	0.399032332286323	1	not
DEAF1	-0.648424	6.27714215563089	0.399403052758684	1	not
PDE9A	0.723016762606557	-0.115071	0.399514119664051	1	not
ALOXE3	0.719084740069113	-0.113602	0.399514119664051	1	not
RBMS1	0.502679174120271	6.90226450261662	0.399745039963459	1	not
RSAD1	0.50998732746913	4.3291850436974	0.399745163124491	1	not
IGF1R	0.507279136006568	4.12367894398805	0.400281765525614	1	not
IL7	-0.71275	1.80220709297616	0.400478980960692	1	not
LIN7A	-0.777226	1.19092650106759	0.400485507639972	1	not
LGMN	0.508492926308627	4.11849419203946	0.400488693097158	1	not
MTCP1	0.571377438666034	1.16177564973064	0.400574627460579	1	not
C1RL	0.566390363074485	1.40318356293107	0.401182733552961	1	not
GPR137	0.513993942092617	3.07734057659137	0.401517519449674	1	not
MFGE8	0.526643871347207	2.45027127703201	0.402532050700249	1	not
ARL6	0.72843796182965	-0.193223	0.402874405624927	1	not
CCDC136	0.726292694109818	-0.192436	0.402874405624927	1	not
ACSBG1	-0.843542	-0.0197233	0.402978252890611	1	not
DCBLD1	-0.775643	1.12474104728604	0.403430529650157	1	not
SPOCK2	-0.640427	8.07585487111648	0.403548344626625	1	not
GJB2	0.501482003619147	5.39420753479998	0.403628366786127	1	not
TANC2	0.508787682810863	3.9104267884129	0.403796586972544	1	not
A2M	-0.751405	1.29545557232884	0.40383722422279	1	not
DRD4	-1.03677	-0.703312	0.403839211943425	1	not
MYO3B	-1.03657	-0.703389	0.403839211943425	1	not
SMIM41	-1.03624	-0.703514	0.403839211943425	1	not
F2RL3	-1.03454	-0.704165	0.403839211943425	1	not
FAM216B	-1.03209	-0.705107	0.403839211943425	1	not
TAP1	-0.640417	7.41628756422764	0.403931193068802	1	not
CALML4	-0.691448	1.94006138872167	0.404717615478347	1	not
GLRX	-0.648982	3.8659692581942	0.405220915788591	1	not
OSBP2	0.567090072462074	0.754509883239623	0.405530944208766	1	not
ZKSCAN4	-0.754888	0.632387471229842	0.406035401174824	1	not
RNF19A	-0.636395	8.8953809803638	0.406379217846868	1	not
KCTD21	-0.670531	2.27842456843043	0.406426008492817	1	not
ZBTB3	0.735377672781704	-0.276124	0.406577206646511	1	not
C6orf136	0.561788167510683	1.29198869593558	0.406948008952772	1	not
FLT1	0.493489914770231	8.38111479435869	0.407149568285099	1	not
CDK11A	0.495277614297834	5.96103618299599	0.407188006391643	1	not
SDHAF3	0.565207227806027	1.02996417073242	0.407347025895425	1	not
MTBP	0.568223867971377	0.710676352264801	0.407750009515554	1	not
SLC4A5	0.533707948753047	1.82927368825805	0.408191768103733	1	not
PPM1K	0.502048503207829	3.92983328253265	0.408997198333755	1	not
GPRC5A	-0.637612	5.67301584241128	0.409092561053628	1	not
EDAR	-0.663486	2.81461452310192	0.409246700918366	1	not
ZNF429	0.561095944988162	0.996172476590728	0.409249554685892	1	not
PROZ	-0.861035	-0.170623	0.409392170461455	1	not
DPY19L2	-0.860863	-0.1707	0.409392170461455	1	not
CDKL1	0.506795214219922	2.7005145378523	0.409601799162666	1	not
ENKUR	-0.761466	1.1790056138304	0.409851698860763	1	not
FOS	0.490368013184965	8.00243092972735	0.41002386611631	1	not
ZNF219	0.567460897789227	0.666375888522003	0.410104413498161	1	not
RAB15	0.566022674601679	0.667021740823899	0.410104413498161	1	not
PROSER3	0.525842587895017	2.0820750781484	0.410172182335511	1	not
GLI3	-0.811009	0.238143070377076	0.410582915274803	1	not
SLC8A2	-0.805188	0.23532942880827	0.410582915274803	1	not
TDRP	-0.787634	0.219721466725173	0.410582915274803	1	not
PHC1	0.495448324555942	4.4079304198701	0.410596037774634	1	not
MRNIP	0.736184486377613	-0.361546	0.41067729448282	1	not
ANKRD37	0.50092463320489	3.70769931737107	0.410818314276293	1	not
GTF2IRD2	0.525499235127951	1.93530962598236	0.410843936927502	1	not
CCZ1	0.493674122568664	4.8299850099572	0.411138183490099	1	not
CARMIL1	0.561575882645664	0.9592818637695	0.411248596627227	1	not
MZF1	0.524859338464102	2.18399652451115	0.411396526984191	1	not
PROB1	-1.13391	-0.951284	0.411781228370095	1	not
ADGRE3	0.559319583768117	1.2018456127757	0.411928162001491	1	not
KLRC4	-0.653756	2.8636935823716	0.412109257274628	1	not
PHETA1	0.502216652430335	3.08525890308321	0.412163916302081	1	not
DNAAF9	0.503297393771279	2.73685722721142	0.41228906252548	1	not
INPP5B	0.500874664922235	3.49144973319567	0.413385736335109	1	not
TNFRSF1A	-0.629289	6.49876116481921	0.413475527753382	1	not
NEURL3	-0.698821	1.66300277386327	0.413498944565663	1	not
PEAK1	0.49480965402962	3.81699917070188	0.413507001161685	1	not
MAPK3	-0.670474	2.56273227841623	0.413646891857767	1	not
MAP1A	0.520379017006673	1.87930562435628	0.414191819793681	1	not
ZNF516	0.488217067367266	5.21096480690752	0.414252239967945	1	not
TBC1D3K	0.601547454310339	0.160594287787934	0.414275054503911	1	not
PPP1R2C	-0.730374	0.704884706296081	0.414958045207181	1	not
CHURC1	0.487864689970199	5.26317829874754	0.415264049763775	1	not
DSC2	0.579049028110935	0.56314712092433	0.415272028689165	1	not
OPLAH	0.559254003970822	0.576379935787519	0.415272028689165	1	not
CILP2	-0.658139	3.07832056752601	0.415510985804987	1	not
PRG2	0.556312018929146	0.885534419804994	0.415567144254837	1	not
C3orf52	0.548682626845895	1.35842593143772	0.415592147369429	1	not
C6orf226	-0.744344	1.22888753348103	0.415873820257615	1	not
TMEM80	-0.649173	2.89772579515778	0.41588852665315	1	not
PPAN-P2RY11	-0.636741	4.02430789401301	0.416469398944569	1	not
CD40	0.484818398613499	5.8261990731888	0.416669142502371	1	not
SMOX	-0.645369	3.57227339082608	0.416878792815066	1	not
ZNF792	-0.823627	0.114058391474362	0.416948481046176	1	not
CEP89	-0.822952	0.113744179471715	0.416948481046176	1	not
DNAI2	-0.796983	0.0935122198163424	0.416948481046176	1	not
FBLN2	-0.796711	0.093387455778943	0.416948481046176	1	not
DECR2	-0.796419	0.0932493494546787	0.416948481046176	1	not
CLEC18A	-0.886851	-0.337864	0.417096224857894	1	not
ELAPOR1	0.549285280089116	1.32950586090263	0.417301700593739	1	not
PPARA	0.517055209174838	1.96001661617202	0.417532557357272	1	not
ZNF813	0.516544286501718	1.96029903178821	0.417532557357272	1	not
RNF39	0.553150665442509	1.10735350851235	0.417600946463351	1	not
FAM50B	0.598683038370567	0.0967241982873553	0.417857216067759	1	not
PLGLB1	0.598357213260108	0.0968534405197724	0.417857216067759	1	not
CSF1	0.482048842939738	6.27654705511395	0.418566215925492	1	not
CELF6	0.499319078736227	2.98680099601617	0.418599681060145	1	not
NMB	-0.707722	1.57845056482417	0.418817577956214	1	not
MCOLN1	0.485414034716946	4.11244815014929	0.419141147820861	1	not
RBM47	0.484658133868775	4.52429885192111	0.419187253045256	1	not
LAYN	-0.623842	5.83510409713198	0.419256427212055	1	not
LDLRAD3	-0.744718	1.16651039716435	0.419443949491318	1	not
CFL2	-0.672823	1.96072669857782	0.419632264348157	1	not
ZNF358	0.549984592795827	1.07486817083301	0.419671311370036	1	not
ZNF543	0.504979289854326	2.45092658446897	0.419786312715807	1	not
DOCK10	0.479027694111553	9.08762365168288	0.419894634707876	1	not
SGCB	-0.737188	0.618308203398119	0.419996885275224	1	not
VIPR2	-0.710273	1.43055453812632	0.420052788581192	1	not
FOXRED2	0.758376887079596	-0.556167	0.420352767311575	1	not
ZNF771	0.758258500741101	-0.556127	0.420352767311575	1	not
TMPRSS6	0.757680893384211	-0.555932	0.420352767311575	1	not
CCDC106	0.755933878379746	-0.555342	0.420352767311575	1	not
PSMC3IP	0.751981323335915	-0.554006	0.420352767311575	1	not
FOLR3	0.750589890233186	-0.553536	0.420352767311575	1	not
ISG20	0.478963101159852	6.93275	0.42073755083478	1	not
MDK	-1.30611	-1.25084	0.420837901858914	1	not
ZNF460	0.488962510573914	3.62709763556044	0.420848681450567	1	not
TMA16	0.493844552845263	3.17674901932829	0.4209306065624	1	not
MRPL40	0.543774851762884	1.2732932946909	0.420934869034729	1	not
GYPB	0.578926410979515	0.462778413843374	0.421157752228746	1	not
C19orf44	0.511969506406882	2.01951812649496	0.421692997653676	1	not
ZNF185	-0.629829	4.00172301167753	0.421705144200375	1	not
PELI3	0.597155648595177	0.0292464767463686	0.421760444566307	1	not
FFAR1	-0.652168	2.23473742370376	0.421935710252311	1	not
SRGAP1	-0.772079	0.331921735147897	0.422043790135731	1	not
OR2A7	-0.758781	0.318889975976911	0.422043790135731	1	not
BMP6	-0.62843	4.00909432692678	0.422541210354063	1	not
PCDH1	0.551665523931603	0.765266993895394	0.422985642573559	1	not
KATNBL1	0.483386395518583	4.02370137443921	0.423255452153943	1	not
GADD45G	-0.752349	1.10553589595582	0.423335769401227	1	not
PTGER3	0.490905382379679	3.13615147356893	0.423612201550866	1	not
CCDC120	0.497763644271308	2.2968168505312	0.423945892659255	1	not
BBC3	0.495197069035492	2.29829509246538	0.423945892659255	1	not
RHOBTB3	-0.623786	4.29424017201579	0.423961847862609	1	not
POMGNT1	0.498918059938203	2.38489450803971	0.424216259775738	1	not
LRRC3	-0.838457	-0.0220351	0.424460320832071	1	not
EPAS1	-0.616825	5.31083842223442	0.424527527530401	1	not
IL7R	0.473407346911539	11.2001272524252	0.424787157680876	1	not
GSDMB	0.49236861123072	2.89343159146627	0.424787358289351	1	not
FBXL12	0.482143511758417	3.5693324737096	0.424833795786029	1	not
TPD52	0.481762391180444	3.56957393141559	0.424833795786029	1	not
GBP4	-0.614362	6.2719688063698	0.425262741751794	1	not
ABHD16B	0.489317369770914	3.16290199012223	0.425403736806884	1	not
GADD45A	0.47317703205286	7.72486974184171	0.425528668526219	1	not
PROK2	0.4836241676325	3.70742624650197	0.425540841950791	1	not
USP40	-0.647443	2.17100212308748	0.42589453007561	1	not
APOBEC3C	-0.616666	5.35734508441563	0.426083412404733	1	not
WASF1	0.764311527879304	-0.661524	0.426113726649571	1	not
FKBPL	0.763829158308199	-0.661366	0.426113726649571	1	not
TMEM120B	0.479750410920644	3.58987818592845	0.426155480417584	1	not
RBM14-RBM4	0.542974918924856	0.971092412768368	0.426516755994241	1	not
PARD6B	0.541372559918523	0.971856971016578	0.426516755994241	1	not
SEPHS2	-0.615162	5.17078264023649	0.426721848534153	1	not
KCNE3	-0.633381	2.93926436701405	0.427139281716616	1	not
USP5	0.487187722234775	3.28539665565643	0.427215104624537	1	not
GOLGA7B	0.537329528344633	1.36610712232546	0.427305064841069	1	not
CCR9	-0.634702	3.18447591661406	0.427753896461335	1	not
MYLK	-0.664205	1.91777063606105	0.427802277806323	1	not
FAM118A	-0.612415	5.6867085492994	0.427867043692086	1	not
ANKRD23	0.574942804282288	0.356585389109766	0.427922674500009	1	not
TMEM201	0.507081772318876	2.04123427385072	0.42795422132493	1	not
YAE1	-0.663962	2.32871370014519	0.428144822904348	1	not
LOC102724971	-0.708982	1.42976388540312	0.428256790147333	1	not
PROS1	-0.701327	0.68054238107517	0.428442283331059	1	not
RUFY3	0.475169038904306	4.56964416127447	0.42852004245519	1	not
S100B	-0.675622	1.73031440464859	0.428542934568073	1	not
DNAAF1	0.477349955027574	3.79655112445685	0.428663237922989	1	not
ACVR1C	-0.784884	0.218399383581667	0.429074177059389	1	not
MOSPD3	-0.760531	0.199456221065638	0.429074177059389	1	not
SLX1A	-0.626027	3.64563947847984	0.429314955153177	1	not
SORBS1	-0.692263	1.51718540572537	0.429474479049797	1	not
NRGN	-0.611814	5.34350520391207	0.430145157241508	1	not
EPHA4	-0.625315	3.87472026305819	0.430332224659953	1	not
PCLAF	-0.72264	1.27357436777671	0.430677023776725	1	not
ZNF23	0.479885426467869	3.40916760107598	0.430695323219103	1	not
MPV17L2	0.675584687002043	-0.0887608	0.430720648203918	1	not
CNR2	0.508588984287331	1.76040595781074	0.430750344263031	1	not
AFF3	0.474671609779611	4.02967104616865	0.430824594938374	1	not
TBC1D17	0.483193147054096	3.23276283774612	0.430997151002641	1	not
RABL2A	0.53291988915933	1.31060103860067	0.431291951327934	1	not
ACER2	0.530530324737908	1.12092816362144	0.431498482573585	1	not
LMAN2L	0.572485889779846	0.300497947323435	0.431698890306061	1	not
LOC102723996	0.467559598938643	5.42268542018677	0.432042041648996	1	not
RDH10	-0.625412	3.55591040431324	0.432113529829552	1	not
MYORG	-0.747337	0.424236361466122	0.432204735175976	1	not
SLC22A17	-0.744887	0.423003973623325	0.432204735175976	1	not
ADGRV1	0.488964142512264	2.2719131532476	0.432291137994101	1	not
RAB6B	0.490211624206554	2.59131910087825	0.432422299457029	1	not
SREBF1	0.469100176235512	5.12926952784331	0.432591805260999	1	not
UNC5A	0.779577556097282	-0.777805	0.432654187401364	1	not
BEND5	0.777134720191521	-0.777021	0.432654187401364	1	not
SLC50A1	0.48553954419015	3.01470257889224	0.432697315546757	1	not
FSBP	-0.625016	2.89624155130537	0.432740600667961	1	not
NFIX	-0.661254	1.8405742769418	0.433097010429809	1	not
AZU1	-0.8363	-0.192031	0.433461191323066	1	not
TMOD1	-0.832271	-0.193783	0.433461191323066	1	not
OSGEPL1	-0.824127	-0.197316	0.433461191323066	1	not
MSH5	0.498920035119315	1.85263800346128	0.433475741393427	1	not
SIT1	-0.619582	2.99740967755394	0.43370021696794	1	not
IL4I1	0.482137085820614	2.8270572433811	0.434002397983979	1	not
RAD9B	0.500504013008557	1.57735332586429	0.434369510898501	1	not
NTPCR	-0.714686	0.601692079192959	0.434453085434632	1	not
ADAMTS6	-0.713328	0.600985298192798	0.434453085434632	1	not
LRRCC1	0.532860688292711	0.860161096715358	0.434497461112943	1	not
ZDHHC11B	-0.640128	2.56165837424014	0.434834855960347	1	not
JAG2	0.556114792179334	0.577766641962668	0.435151764694668	1	not
SIRPA	0.464732381199102	5.53892963000365	0.435279470466438	1	not
FAM20B	0.464478270499622	5.23927127227316	0.435719264274545	1	not
SERPINI1	0.569551365840168	0.242251243236698	0.435780077923542	1	not
MIF	0.46501339865249	5.01191679585174	0.435857590313765	1	not
DPAGT1	0.495024144481737	1.93575633685152	0.435911283012133	1	not
RGS18	-0.604968	5.1246116173889	0.436014087952123	1	not
MST1	0.501262785913437	1.55192264393863	0.436187476190987	1	not
PLEKHG3	0.487166930575454	2.67870468024575	0.436231489688704	1	not
SLC48A1	0.529492613970581	1.05265065246805	0.436445951227084	1	not
PLEKHM3	0.495507590838875	2.03048066446935	0.436727286252249	1	not
ZCCHC7	0.46653932175535	4.70093916783673	0.436881589667861	1	not
CKAP4	-0.602513	5.25779313454473	0.436989779477181	1	not
MAFA	-0.604982	4.34595035517835	0.437259381671389	1	not
RFPL4AL1	-0.787186	0.0889482435369806	0.437319280713255	1	not
CIBAR1	-0.767809	0.0717221304510688	0.437319280713255	1	not
CIC	0.462350324015803	5.60314287459548	0.437350582625042	1	not
INTS3	0.464695846012381	4.39654979645789	0.437410735543629	1	not
ANKH	-0.598443	6.91764363571553	0.437546972826313	1	not
TJP2	-0.602488	4.88566068786389	0.437565582036791	1	not
STING1	-0.606617	4.61101283243045	0.437957445448176	1	not
NSD3	0.460726636673456	6.20776517762498	0.437967290592662	1	not
HSPA1A	0.459306511780892	7.38410345565231	0.438331995846583	1	not
UBQLN4	0.47191310506847	3.76138823689557	0.43860925427632	1	not
LY6G5B	0.480641248617012	2.98983436026605	0.43863508110768	1	not
NIPAL3	-0.613057	3.38803196909104	0.43908725582045	1	not
GOLGA6L4	0.486432319187351	2.56852342103452	0.439436735608365	1	not
POLI	0.499224682162202	1.99060750511855	0.439510209742537	1	not
DENND2C	-0.752218	0.315667482610684	0.439697990500835	1	not
ARL10	0.493858556715071	1.76958945137117	0.439742674551174	1	not
SOS1	0.460405460122128	5.41325541783424	0.439788504267542	1	not
KHDRBS3	0.466234382287853	3.83096025289652	0.43995286306714	1	not
TEX14	-0.612856	3.34892347535064	0.440009478025891	1	not
PTCH2	0.565245082435699	0.181998437698891	0.440204819475366	1	not
INTU	0.564927248416583	0.182128495447099	0.440204819475366	1	not
RPL39L	0.536352898902637	0.200409321302009	0.440204819475366	1	not
MKI67	-0.615322	2.90733138312095	0.440535767938663	1	not
ASPH	0.456923486420376	6.94844193286133	0.440788687857201	1	not
BAIAP3	0.473545971740035	2.73368249725477	0.441368066825955	1	not
MAPK11	0.496613548144571	1.74612861932168	0.441429639654171	1	not
MIEF2	0.682621885415818	-0.247222	0.441642045664725	1	not
AMMECR1	0.483734605685854	2.60839	0.441707245279211	1	not
SCYL3	-0.615514	3.50127942871818	0.441759077602825	1	not
PLCD1	0.518256346104578	1.48838711347584	0.442041908869852	1	not
TCN1	0.512390648137033	1.49143913943586	0.442041908869852	1	not
ZNF398	0.470174615362749	3.26561544641026	0.442291046596116	1	not
USP30	0.491104310313228	1.60841076819196	0.442658109693041	1	not
MEX3D	0.520509660521478	1.16150544421133	0.442852509761304	1	not
CCL2	0.45753646082808	4.93938038763984	0.442916515069407	1	not
NPTX1	-0.604132	3.72207938718892	0.443402641824871	1	not
SHB	-0.61374	2.86906939732688	0.443535555307692	1	not
ZNF669	0.46897445649973	3.25055079600987	0.443535795834152	1	not
ZNF316	0.453802011196665	7.01365384091431	0.443625069085393	1	not
SNX33	0.480313452711099	2.58561520673463	0.443659748252509	1	not
RYR3	-0.739618	0.954561800140531	0.443783647459638	1	not
RNF157	0.475814759050235	2.29616619874431	0.443796920644296	1	not
RDX	-0.591369	6.5032559450351	0.443800028139964	1	not
EHD3	-0.620259	2.23753213941413	0.44389081914854	1	not
KLHL3	0.462698879319771	3.89108051250272	0.444080678897285	1	not
HBG1	-0.859142	-0.361828	0.444447260158194	1	not
DNAJC6	-0.849254	-0.365939	0.444447260158194	1	not
MBOAT4	-0.848348	-0.366315	0.444447260158194	1	not
MGAT3	-0.847636	-0.36661	0.444447260158194	1	not
SRR	0.521276571181895	0.946908744967986	0.444843709756844	1	not
FCRL6	0.463509388316072	3.14609244664663	0.445269824192216	1	not
FHIP1A	-0.668394	1.49881982110838	0.445362201449987	1	not
ZNF471	0.519938718447709	1.12863171589023	0.445488590443679	1	not
TONSL	0.516959506986137	1.1301	0.445488590443679	1	not
IER5L	-0.66895	1.59424850109511	0.44553169096804	1	not
ARRDC4	0.459118688270182	3.81953539731064	0.445627030861923	1	not
GPR180	-0.660036	1.67631677269617	0.445675561751999	1	not
KLHL26	0.513082746241337	1.29293205445614	0.445959840233221	1	not
XCL1	-0.598924	3.74782787335284	0.44607792900972	1	not
ARHGEF11	0.461401311926858	3.40732065638066	0.446416072858635	1	not
BIRC5	-0.805615	-0.0460993	0.447126545119106	1	not
SH3RF2	-0.779354	-0.0672882	0.447126545119106	1	not
NUDT17	-0.779276	-0.0673234	0.447126545119106	1	not
BCL9	0.470728368784184	2.47359066743933	0.447728326578136	1	not
C3orf14	0.688550454545047	-0.33407	0.448052554389263	1	not
OR7E24	0.686253658664997	-0.333247	0.448052554389263	1	not
NOL3	0.682424104006676	-0.331876	0.448052554389263	1	not
NSF	-0.590244	4.54763449998198	0.448539257665882	1	not
OTUD7A	0.482103781651063	2.16260004883004	0.448844561050767	1	not
OTOF	-0.715334	0.402289860346699	0.449082731930525	1	not
RASSF8	-0.603415	3.25988795654603	0.449289605733702	1	not
TP53INP1	0.462300076851819	3.57631226679393	0.449290946986506	1	not
CENPM	-0.695421	0.586754214605099	0.449419504423196	1	not
PLEK2	-0.693935	0.585983699463964	0.449419504423196	1	not
SCUBE1	-0.693769	0.585895893498541	0.449419504423196	1	not
SNRNP25	-0.667996	1.44857006592723	0.449459614503276	1	not
CDS1	-0.678058	0.749220200342091	0.449581845241104	1	not
TMEM51	-0.706649	1.13616518637847	0.449626018380776	1	not
GALK1	-0.74552	0.88203302707794	0.449645759132749	1	not
CADM2	-0.723781	1.01446487938783	0.449652620486073	1	not
STX12	-0.586039	5.37121897700209	0.449914140773529	1	not
PTGS2	0.44587975429506	10.4579065030737	0.450118552724965	1	not
CEBPB	-0.581669	8.52156813467579	0.450313317704645	1	not
ICOS	-0.581934	7.14227393491169	0.450863642349249	1	not
ALDH1A1	-0.598036	3.87060496562841	0.450973354886567	1	not
CXCL5	-0.585125	4.89831480983229	0.450996733067817	1	not
COL10A1	0.513855475929294	1.06293668367283	0.4511478867096	1	not
ATF5	0.450412078927475	3.97953954289354	0.451524378884985	1	not
SLC35E3	0.481072384837398	2.21322169273327	0.451548150562554	1	not
CD38	0.453373524062236	4.10787332210828	0.45201114851574	1	not
XAF1	0.450195814431726	4.61831513874773	0.4520215462903	1	not
PLCL2	0.448018860302983	4.9002275828104	0.45310796723321	1	not
ZNF43	0.458022434015854	2.82233625488352	0.453279824004922	1	not
COL17A1	-1.07716	-0.992598	0.453381197530518	1	not
NDNF	-1.06411	-0.997211	0.453381197530518	1	not
ABCG2	-1.06336	-0.997476	0.453381197530518	1	not
ZMAT4	-1.06167	-0.998073	0.453381197530518	1	not
CLDN14	-0.666817	1.49784701652862	0.453529461784037	1	not
POC1B-GALNT4	0.464643649117211	2.40769396469222	0.453577483855515	1	not
SLC4A4	0.507790799686068	1.20256819451673	0.453756560561751	1	not
TCEAL8	-0.609644	2.66926324141805	0.453971543807324	1	not
HCAR3	0.441865974482484	8.33377267918714	0.454164515372957	1	not
ZNHIT1	-0.591291	3.42083012716885	0.454558754688373	1	not
PRC1	-0.617771	2.05294041808448	0.45458120391402	1	not
GGH	-0.705905	1.0700033647163	0.455100804719484	1	not
TSPAN32	0.448710938281928	4.21397175811119	0.455185309505811	1	not
LTBP2	0.508982343884795	0.607604147203231	0.45521456253251	1	not
BMP2	0.692257865674467	-0.425352	0.455253454242819	1	not
DRICH1	0.690187861955546	-0.424626	0.455253454242819	1	not
RNF222	0.688020891706564	-0.423866	0.455253454242819	1	not
RDH5	0.687910627345519	-0.423827	0.455253454242819	1	not
CT45A5	0.687041412859864	-0.423522	0.455253454242819	1	not
SPINT2	-0.589038	3.4312018151661	0.455595512327498	1	not
VIPR1	0.480180579387705	2.16369579823759	0.455831851675598	1	not
C2orf76	-0.631314	1.77699373776762	0.455964371446809	1	not
MORN3	-0.674924	0.662045569063923	0.456774119103501	1	not
NUDT11	0.448788822816803	3.90055255771774	0.45678797800563	1	not
KAT7	0.444248213541848	4.90797459271929	0.456902259908739	1	not
GRHL1	-0.698146	0.491419617238398	0.457433306116707	1	not
SPON2	0.443664158661414	4.72822916447073	0.457533883789634	1	not
THUMPD2	0.443400531975389	4.14975326999042	0.457640221902689	1	not
NCR3	0.452467141301702	2.82604344464289	0.457731859779498	1	not
PVR	0.501963696854735	1.44519100348877	0.457749742381452	1	not
TTC9	0.466342607222296	2.66877556885181	0.457760188804716	1	not
NTN4	-0.886186	-0.555943	0.45816630720651	1	not
TBC1D3H	-0.884795	-0.556494	0.45816630720651	1	not
CLTCL1	-0.881429	-0.557822	0.45816630720651	1	not
NFIA	-0.881429	-0.557822	0.45816630720651	1	not
ALDH16A1	0.442912723327384	4.4436164979387	0.458312150836468	1	not
ADAMTS17	0.505737322825494	0.793735404750214	0.458343941362408	1	not
CITED4	0.503807873488656	0.794632668090593	0.458343941362408	1	not
E2F5	0.477808891017344	1.96656181244655	0.458414032805223	1	not
DUSP16	-0.573132	6.88254765418781	0.458425102109389	1	not
PAFAH1B3	0.501901271903056	1.30066369117382	0.458576366937106	1	not
KCNIP1	-0.737162	0.049196271488655	0.458713308460469	1	not
FOXRED1	0.460067046096801	2.66100922669125	0.458834253937865	1	not
FGF7	0.847211069479612	-1.19449	0.45885143423969	1	not
GPR27	-0.794805	-0.220838	0.458991594987422	1	not
XKR9	-0.787692	-0.223894	0.458991594987422	1	not
WNT10A	0.468634834322642	1.87252087765743	0.459064832698376	1	not
PPP2R3A	0.505999445070697	0.559959620270391	0.459494298578958	1	not
ZNF667	-0.635802	1.74082049768906	0.459686342288199	1	not
TMEM131L	0.436064364537274	7.54455641685638	0.459896564387739	1	not
CELSR2	0.498734712668341	0.960707280406481	0.460757184397189	1	not
JADE2	-0.574052	5.51012454577121	0.460817185809761	1	not
TESK2	0.444084335767312	3.65762857464439	0.460821314737177	1	not
LOC728392	0.455866169271811	2.97769946140738	0.460862527957766	1	not
LMNB1	-0.570131	6.88787525912536	0.460933075803521	1	not
KLF7	0.440689488083669	4.17321387597557	0.461038945218074	1	not
NCK2	0.435888363358375	5.6554375614968	0.46184547308837	1	not
DNTTIP1	-0.596237	3.06052522195987	0.462257760078886	1	not
MAGEE1	0.637222374761725	-0.065817	0.462386096281135	1	not
MAP10	0.635685864842552	-0.0652293	0.462386096281135	1	not
ZSWIM9	0.634332816491224	-0.0647118	0.462386096281135	1	not
GGTA1	-0.595586	2.71939351130757	0.462667825529108	1	not
GPR141	0.472731925099453	2.00815461026463	0.46286396795748	1	not
POGLUT3	0.463188802414227	1.8338975296705	0.462881214627993	1	not
TRIM14	0.442023112806908	3.97554996529325	0.46289571915835	1	not
LRRC37A3	0.442135342381393	3.08085	0.463043939869262	1	not
RFX1	0.437943610879221	3.81227256050029	0.463229540932877	1	not
SEC14L5	-0.660908	0.735828721993781	0.463447900239056	1	not
MTHFR	0.437610500521625	4.8307310046224	0.463453296930363	1	not
MAN2C1	0.432966062048194	6.44339478381398	0.463576804683911	1	not
RAB34	-0.596553	2.21843788275159	0.463926819350773	1	not
CCDC126	0.468426511376368	1.71896631901323	0.4639414043876	1	not
ZNF763	0.522761850833645	0.497072812960957	0.464077026577285	1	not
ZBTB42	0.501525029862469	0.51125546530066	0.464077026577285	1	not
GATD3B	0.445996652429215	3.18373253480977	0.464157737902593	1	not
BATF	-0.593137	3.12045390918473	0.464394598507624	1	not
NPIPB15	0.437958139784951	4.26216649962127	0.464992986023238	1	not
KLF16	0.434873931172059	4.59713287103619	0.465294767371216	1	not
SLC8B1	0.434194525423554	4.98744203704297	0.465567288255481	1	not
KCNMB1	0.462126736169419	1.89754029697003	0.465701178000204	1	not
CUL7	0.452744276257607	2.28055971811837	0.465704854498574	1	not
ORAI3	0.492750206657878	1.07590691668019	0.46593808476072	1	not
GDE1	-0.577053	3.94186032018894	0.466191562749143	1	not
ANKRD50	0.449346946942918	2.34427337459962	0.466267782154266	1	not
LILRA2	-0.578821	3.36054814813991	0.466391000799542	1	not
CFD	0.448366079060587	2.92293034479486	0.466392088159126	1	not
SLC24A1	0.455565178600706	2.52465090959545	0.466434589120524	1	not
ABCD4	0.449490150800202	3.04841446287257	0.46648658756672	1	not
KLRF1	0.43252180404239	4.55655812783261	0.466594723053767	1	not
NRG1	-0.592622	2.67563868954142	0.466828690754625	1	not
S1PR5	0.434768976353814	4.37287967290836	0.467194125515845	1	not
TLCD3A	0.48992973923152	1.21378618989764	0.46725113739423	1	not
CCNA1	0.449165410232825	3.0393689708666	0.46737506425242	1	not
KIAA1549	-0.594382	2.63578361965875	0.467384958094387	1	not
S100PBP	0.434632309495897	3.62055102716968	0.467417233062091	1	not
KIF16B	0.463281892483717	1.87548011868639	0.467653227417271	1	not
RINL	0.442594065341692	3.32330874450348	0.467892429536234	1	not
SCLY	0.493251262955546	0.885411762687328	0.468055069394611	1	not
FBXL19	0.460369705255073	2.19385340354165	0.468235637902859	1	not
ARHGEF18	0.431339689755045	5.01116867589909	0.46850584503815	1	not
NEFH	-0.729347	0.177214695761171	0.468664755667201	1	not
ZNF446	-0.703803	0.157605608177378	0.468664755667201	1	not
CLSTN3	0.43518269459734	4.13790385632842	0.468691903574194	1	not
NSL1	-0.579613	3.26837524182683	0.468884618883103	1	not
ZRANB3	0.520323285418184	0.445465387560892	0.46899599741231	1	not
LOC389831	0.519108332022382	0.445992390250052	0.46899599741231	1	not
MAP3K21	0.494424498883518	0.461846081934234	0.46899599741231	1	not
RBM45	-0.63801	1.57000190295513	0.469013775501526	1	not
KIF5C	-0.633022	1.56523024267404	0.469013775501526	1	not
LYPD3	-0.560132	7.14670648567531	0.469121401733658	1	not
MICAL2	-0.565934	4.93502889956143	0.469133089114884	1	not
SLC26A1	0.491670437690167	1.0408838833688	0.469366104313168	1	not
DHRS12	0.465684974770741	2.10425091048106	0.469393267064386	1	not
MFSD4A	0.634977457982049	-0.140447	0.469412163868916	1	not
ANKRD13B	0.634607369859035	-0.140308	0.469412163868916	1	not
GIMAP1	0.432567557942761	4.05386157070209	0.469509138240189	1	not
ZNF395	0.43100440211867	4.34903206012619	0.469734973196975	1	not
MITD1	-0.570648	3.96217274361066	0.469737807268985	1	not
TNFRSF13C	0.435969218004235	3.77453838732569	0.469766369708792	1	not
C11orf49	0.486719689562669	1.18304745539707	0.470407545256175	1	not
CBL	0.426677143655248	5.65871365002002	0.470557121116676	1	not
METTL1	0.435418703413002	3.74066601915396	0.470743264408736	1	not
RGMA	0.492080837114674	0.66680014738987	0.470750235469771	1	not
CDCP1	-0.571775	4.1218767827952	0.470782598337608	1	not
ARHGAP24	-0.593878	2.09735187064557	0.470856634711491	1	not
SLC5A10	-0.675773	1.1127227929935	0.470968092725946	1	not
CHRNB1	-0.746111	-0.0916951	0.471034629027773	1	not
COL4A3	-0.744158	-0.0925604	0.471034629027773	1	not
WDR17	-0.742123	-0.093461	0.471034629027773	1	not
TXNDC9	-0.569379	4.17933211476241	0.471189242874193	1	not
F13A1	-0.559477	6.06334688501675	0.471595820002064	1	not
C2	-0.652725	0.645781625275125	0.471648143641301	1	not
CLMN	-0.573898	3.84177895571218	0.471710713195275	1	not
TXNIP	0.425147551361695	5.71113922176119	0.471918570146201	1	not
EXOSC5	0.484877790044689	1.42840838341325	0.471954971196708	1	not
SCIMP	0.444954564845256	2.28573043055554	0.472215111908821	1	not
NIBAN3	0.42488145651793	5.11091941164094	0.472236488329498	1	not
CALHM2	-0.623058	1.60287879128019	0.472327523074148	1	not
VPS54	0.428352514745174	4.83709616846943	0.472459219198357	1	not
VNN3	0.524983828795693	0.140484955083273	0.472491559084984	1	not
PIK3R3	0.524660783423775	0.140616806376065	0.472491559084984	1	not
ZNF343	0.449447036598999	2.68011666871911	0.472684447034024	1	not
ADGRF3	0.696767972755139	-0.625638	0.472701017573638	1	not
GLT1D1	0.434111865696827	2.72609945526179	0.472896946698254	1	not
PLXND1	-0.562106	4.91896780348374	0.472946097190646	1	not
SUFU	0.488667542920918	1.00590381638174	0.472970676905066	1	not
TOMM40L	0.430431130354004	3.39939418208968	0.47301771724772	1	not
KIR2DL4	0.450912744875074	1.63419717906666	0.473047571348862	1	not
GASK1B	-0.579254	2.84150132396187	0.473056022544542	1	not
UROD	-0.588988	2.12420054994086	0.473144678936239	1	not
NBPF15	0.424042378596358	5.54033711199771	0.473348887587003	1	not
ERRFI1	-0.564839	4.22526498562631	0.473636903523772	1	not
B3GALT2	-0.808369	-0.39552	0.473648123932911	1	not
CCDC15	-0.806814	-0.396158	0.473648123932911	1	not
EID2B	-0.806358	-0.396345	0.473648123932911	1	not
CACNA2D3	-0.804243	-0.397214	0.473648123932911	1	not
TNFAIP6	-0.555536	5.82582522247145	0.474121501982665	1	not
LOXL3	0.459216351876948	1.89915553043734	0.474190945429151	1	not
CCDC168	0.516667718234481	0.392391906152175	0.474289499345432	1	not
EMC9	0.488623491463254	0.409865421807536	0.474289499345432	1	not
RASGRP3	0.423032550083007	4.95550238354414	0.474549292490455	1	not
SFXN2	0.453484034723665	2.05846965026368	0.474746915644116	1	not
SNRPA	0.426307151616693	4.23758043246473	0.474921467260957	1	not
CRTC1	0.433794316326883	3.29026671602508	0.474976557094808	1	not
SMN1	0.421452888770557	5.45435356952025	0.47519177054502	1	not
KLK1	0.505552080618452	0.60914250452944	0.475435130119726	1	not
CENPF	-0.642779	1.4293021403941	0.475477565548324	1	not
ZNF318	0.420914486654634	6.03468832860644	0.475499034743158	1	not
EREG	0.418964417781618	8.76171245934001	0.475784795356705	1	not
SLC7A3	-0.92632	-0.779869	0.475804613921731	1	not
PDE6B	-0.923878	-0.780779	0.475804613921731	1	not
CATSPERB	-0.922876	-0.781153	0.475804613921731	1	not
RASIP1	-0.922338	-0.781351	0.475804613921731	1	not
NR1H3	-0.921222	-0.781767	0.475804613921731	1	not
SGMS1	-0.556092	5.50409502832146	0.475898450293981	1	not
NOTCH2NLB	0.423487480023432	4.83768448823802	0.476120097088494	1	not
IFT52	-0.570918	2.92387040647143	0.476346307851426	1	not
CCDC107	-0.569049	2.92252270330278	0.476346307851426	1	not
HCAR2	0.418684350344951	7.27880371405221	0.476559488707196	1	not
ALDH18A1	0.426309460197104	4.25399476267396	0.476661715942301	1	not
IFI35	0.431310262837568	3.13324181652495	0.477226490087511	1	not
GLIS2	-0.701192	0.27749024883527	0.477305965449201	1	not
GNAO1	-0.676895	0.258933480133214	0.477305965449201	1	not
TMEM88	0.41950005171505	5.66828531342119	0.477385607696317	1	not
OASL	-0.552338	5.79780056965771	0.47746679473493	1	not
FITM2	0.481621101428857	1.25181246520862	0.4774852881807	1	not
PAOX	0.478079361321984	1.25360180040392	0.4774852881807	1	not
BCL7A	0.425437501698123	4.27869979838663	0.477537180467332	1	not
EXO5	-0.555755	4.30610991109433	0.47763484412454	1	not
TRIM9	-0.638335	0.719535291452735	0.477747630530816	1	not
PRORP	-0.556656	4.45059325370628	0.477996627247407	1	not
UGT8	0.45114083601136	1.68331011342261	0.478206691753983	1	not
HDAC8	-0.580243	2.66644317674277	0.478223299890722	1	not
PPP1R16A	0.45374111592479	1.94309900534311	0.478482096750088	1	not
CLIC3	0.438004827779279	2.35210561371021	0.478774593792511	1	not
FANCM	-0.626414	1.46565410797188	0.478953675881051	1	not
PER3	-0.567299	2.9209458245223	0.479574217017872	1	not
TFCP2	0.420425578350765	4.51811535639193	0.479924794206753	1	not
TMEM65	0.420027087306363	4.64210354523389	0.480197625836954	1	not
PIP5K1B	-0.691778	0.917521682467842	0.480213552148018	1	not
SNTB2	0.434641229382203	2.3390485953039	0.480349329674571	1	not
SDSL	-0.587772	2.47258018763462	0.480484223889389	1	not
PDE2A	-0.557684	3.74389804641921	0.480644452342497	1	not
KCNJ15	-0.56073	4.11309797464572	0.48065031325231	1	not
SOGA1	0.476057697095079	1.46213366682547	0.480763197107168	1	not
PDK2	0.478552536113892	1.08551476053866	0.480806737458127	1	not
ST8SIA6	0.476204186077301	1.08666940202994	0.480806737458127	1	not
TNFAIP8L2	-0.656296	0.556498607579983	0.480945787459422	1	not
LMTK3	-0.7079	0.0272439717654228	0.481175267543106	1	not
FAIM	-0.705924	0.0263454624869562	0.481175267543106	1	not
TFPI2	0.416358518251644	5.0405494934158	0.481210927339667	1	not
FBN2	-0.588188	1.99643258600524	0.481481832241003	1	not
CD151	0.42359850211934	3.68933207990934	0.481655664450563	1	not
COA6	0.419879210164503	4.10836599365139	0.482011658960527	1	not
CYGB	-0.581632	2.08742064076225	0.482231382354761	1	not
LCORL	0.423974816436791	3.22395131068173	0.482536106788196	1	not
ADRB2	-0.56123	3.26706271859173	0.482550289931821	1	not
NEIL1	0.415826848356846	5.17665171761473	0.482613258049727	1	not
RBBP9	-0.580113	2.5587402864025	0.48263305862699	1	not
CSGALNACT1	0.416469367815483	4.61940323559039	0.48285694483425	1	not
TBX21	-0.551952	4.74647319582206	0.483002505262553	1	not
MIX23	-0.587539	2.44818663649597	0.483266815626958	1	not
SLC9B1	0.702339527816105	-0.738142	0.483416131776888	1	not
FZD8	0.702339527816105	-0.738142	0.483416131776888	1	not
OXTR	0.699593424911801	-0.737245	0.483416131776888	1	not
MOB3C	0.423063117494605	3.5772867810277	0.483887679548631	1	not
MARCKS	0.410720455100879	7.99097411876563	0.483927104048905	1	not
SMAD7	-0.544442	5.87523952931388	0.484099525982259	1	not
CTPS1	0.411845583198525	6.00730748962757	0.484248709244835	1	not
ZNF440	0.447341330260722	2.04365989606794	0.484392057311992	1	not
JOSD2	0.468982404438129	1.05470474816303	0.484621785011598	1	not
C12orf75	-0.550191	4.39693456130141	0.484897507426665	1	not
FAM156A	0.42289639173546	3.23306170829291	0.485101746854782	1	not
PIAS3	0.437875435663128	1.80727787433986	0.485204295325695	1	not
NBPF9	0.410585969380849	6.0747199380716	0.485380796088473	1	not
OR5AS1	0.474681706777884	0.724493965333311	0.485389668870926	1	not
FCGR2A	0.410178779393863	6.39359041194087	0.485422259498259	1	not
ZNF586	-0.546159	4.67755515347286	0.48574275918926	1	not
WHRN	-0.554981	4.10089010956418	0.485864021755826	1	not
ITPRIPL1	-0.579711	2.05444698372687	0.485922648651529	1	not
LOC730098	0.635660153615709	-0.304644	0.485989049935534	1	not
KBTBD3	0.633217648314658	-0.303757	0.485989049935534	1	not
YY2	-0.750734	-0.250794	0.486061200865723	1	not
PTPRN	-0.750388	-0.250942	0.486061200865723	1	not
CNST	0.408558857425739	7.44356500838892	0.486238279958687	1	not
MT2A	0.409479987707948	6.16772150776614	0.486329981621877	1	not
RASA2	0.408212679386806	7.72433705018007	0.486451041010965	1	not
FOSL1	0.408752785486067	6.73183837473045	0.486495263944041	1	not
SBK1	0.426165374567716	2.34462174552582	0.48668936291831	1	not
ZNF677	0.437399574925822	1.95420183192815	0.486778055029041	1	not
ZNF81	0.424980733072446	3.05585119871813	0.486836016662738	1	not
MGST2	0.466530772755457	1.29251381252136	0.487317430208881	1	not
TAGLN	-0.547492	3.78363881534606	0.487623759426203	1	not
DCHS1	-0.580656	1.9904793161557	0.487638776508257	1	not
DMTN	-0.56686	3.02055480664653	0.487662520110544	1	not
BOLA2B	-0.623556	1.46390904952503	0.487743939052565	1	not
ZNF493	0.419287957416095	2.81575163056182	0.488161309860077	1	not
IFT122	-0.566394	2.16585197978356	0.488357807292579	1	not
JMJD7-PLA2G4B	-0.687644	0.8389938923905	0.488366295445531	1	not
ZW10	-0.583785	2.39586280620644	0.489155491502416	1	not
ACTR3C	-0.664434	1.03730280781678	0.489289135376469	1	not
SMIM11A	0.473325148466679	0.857618126355818	0.489455926677296	1	not
SLC12A7	0.405473915911885	6.4089591909466	0.489948924346516	1	not
SPIN3	0.469737983032171	0.681082836048737	0.490421851846326	1	not
CASP7	-0.546359	3.96757097278856	0.490454791405119	1	not
PHACTR2	-0.541196	4.08233500990624	0.490684112566588	1	not
CAMKMT	0.464470528422589	1.26267	0.490794288537279	1	not
BORCS6	-0.609438	1.50017179033005	0.490826617309533	1	not
CENPP	0.425641751844567	2.36054738226086	0.491331542314562	1	not
ICA1L	0.43781870277245	1.56781682383401	0.491490220572218	1	not
PLN	-0.652918	0.457458989105772	0.491576197834152	1	not
CYB5R2	-0.652631	0.457315111401168	0.491576197834152	1	not
CNKSR1	-0.634078	0.442332251145608	0.491576197834152	1	not
SYTL2	0.40435847747613	5.64618320608966	0.492045947196483	1	not
BEX5	-0.831355	-0.592541	0.492234014084137	1	not
ETV5	-0.83116	-0.592616	0.492234014084137	1	not
GPX3	-0.830656	-0.592813	0.492234014084137	1	not
CDHR2	-0.830139	-0.593015	0.492234014084137	1	not
OTUB2	-0.828122	-0.5938	0.492234014084137	1	not
IFT20	-0.57002	2.50483578496573	0.492407688510918	1	not
TEX264	0.42527530566356	2.40547191203215	0.492509647979026	1	not
SGTB	0.402421368742904	6.50141879541817	0.492842164405709	1	not
GLCCI1	0.416043405827609	3.31817118748708	0.492967710986495	1	not
NAP1L2	-0.674056	0.904173474058608	0.49301638315082	1	not
DNAJB1	0.40130374471688	8.01251447288134	0.493064929180842	1	not
CARNMT1	0.408710707287764	4.09778152366831	0.493491976896798	1	not
TRERF1	0.414686194042523	3.25514186388823	0.493568394440038	1	not
TESC	-0.568803	2.52709618175474	0.493866156336022	1	not
SAMD10	-0.567973	2.52599785488122	0.493866156336022	1	not
EFNB1	-0.574411	2.38818365145828	0.493877856942333	1	not
NHLRC1	0.460266551528232	0.822106894024169	0.494184661329639	1	not
CPVL	0.401260604239223	6.21946078179194	0.494280398418815	1	not
MID2	0.59046879330272	-0.0396065	0.494411649547953	1	not
FAM228B	0.589760372492932	-0.0393322	0.494411649547953	1	not
ZXDC	0.40418076381766	5.02023929590093	0.494624852880923	1	not
ZNF117	0.416891032092692	2.91358249584921	0.495169312544156	1	not
GLRX2	0.458345028943238	1.44576512477357	0.49551840099975	1	not
AMT	0.430667333952705	2.0920018317674	0.49567684120487	1	not
TRABD2A	0.460258900809274	1.0971471856344	0.495744237454391	1	not
CHEK2	0.46397530141053	0.636542461264123	0.495788846533688	1	not
MYPOP	0.633407642217684	-0.393361	0.495863763490362	1	not
MTMR8	0.633407642217684	-0.393361	0.495863763490362	1	not
KCNMB3	0.633299821837293	-0.393323	0.495863763490362	1	not
BOLA1	0.633192002872182	-0.393284	0.495863763490362	1	not
LANCL3	0.631815343845484	-0.392794	0.495863763490362	1	not
GNA11	0.426799224609977	1.8793432825262	0.495962355102975	1	not
TTC3	0.398333344480219	7.9078051580417	0.496005607207795	1	not
RAB37	0.404657538734092	4.38611378622816	0.496036457493287	1	not
PPDPF	-0.539207	3.41539693339308	0.496088349320234	1	not
MYLK4	-0.708494	-0.118102	0.496243152646953	1	not
SLC35G2	-0.707694	-0.118454	0.496243152646953	1	not
OTUD1	0.398382379000303	6.78901748519086	0.496546785214197	1	not
FAM200B	0.411624688626546	2.78752698405025	0.496608359622005	1	not
YIPF5	-0.527905	7.5411580618357	0.496662792751579	1	not
USP28	0.408475956726327	3.20089060951196	0.49680514031557	1	not
ZNF682	0.434004352079155	1.78752277655791	0.496931193801624	1	not
ENO3	0.433293816061218	1.7879137929914	0.496931193801624	1	not
LOC112268342	0.430550858342677	2.14565390206906	0.496943921251919	1	not
TMEM175	0.401489407647669	4.33863997866526	0.497012327359035	1	not
UBXN2A	0.410217060309974	3.6119484573529	0.497189417052775	1	not
ANKRD36B	0.407703002498005	3.16675431967435	0.497214922214638	1	not
CROCC	0.400057686687234	4.56240598632911	0.497247379881121	1	not
ZWINT	-0.659324	0.965188104846165	0.497296886480499	1	not
MYH10	0.458598839507639	0.947699432849161	0.497309953419556	1	not
ZC4H2	-0.675408	0.258217770190427	0.497316188119357	1	not
TST	-0.675205	0.258118726425294	0.497316188119357	1	not
CDKN3	-0.6743	0.2576837945576	0.497316188119357	1	not
CCT6B	-0.650011	0.239093075411348	0.497316188119357	1	not
TBC1D30	0.433610546452086	1.93654547323073	0.497413270433508	1	not
TTC39C	-0.531431	5.17891518349365	0.497712774614754	1	not
CMTM4	0.488353125675096	0.409981897798616	0.497758238821878	1	not
ITGB3	-0.531386	5.06847595881967	0.49780207740672	1	not
PPP2R2B	0.434141418148864	2.07114825461334	0.497802624410666	1	not
HSPA1B	0.396676110356076	6.9580614815405	0.498094233363322	1	not
HHEX	-0.570199	1.94866328020217	0.498165056690931	1	not
SNRPN	-0.532243	4.78270678906031	0.498452338146017	1	not
KRBA1	0.426092875002609	1.60096198437872	0.499250727469891	1	not
RMI2	-0.990145	-1.04487	0.499377132335018	1	not
SLC7A7	-0.527341	5.76113558292842	0.499551552157439	1	not
CD101	0.417476146473434	2.55020053550771	0.499688989068425	1	not
MYBL2	-0.554084	3.01072854949476	0.500015897373329	1	not
LAIR2	-0.612726	1.35300320038915	0.500044902362669	1	not
SLC7A6OS	0.397699214078445	5.24426306742032	0.500053364119343	1	not
CAV1	0.49287087263197	0.160493791180598	0.50021370412359	1	not
SLC25A23	0.490447485652552	0.161487090948069	0.50021370412359	1	not
CXADR	0.416248849581945	2.67861032548558	0.500578104088683	1	not
PCDH9	0.397441893207587	4.81150467361836	0.500582602466919	1	not
IL18RAP	-0.525424	6.17136783072729	0.500609085351445	1	not
LYZ	-0.522327	10.139504779677	0.500797261326097	1	not
SNAPIN	-0.543254	3.21128708378515	0.500994699502402	1	not
ZNF600	0.396970010634208	4.46105589038369	0.501206616621045	1	not
MARCHF9	0.411927397645263	2.33902013561405	0.501219264541743	1	not
ACP2	-0.647539	1.02464495163776	0.501250208402612	1	not
RIC8A	-0.523394	6.76319930457821	0.501309653641553	1	not
TMEM217	-0.537261	2.93092214805071	0.501479880028617	1	not
PLCXD2	-0.540211	3.53234050621014	0.501681145469715	1	not
SULT1A3	-0.531579	3.73258133476391	0.501891584344623	1	not
POLA1	-0.549473	3.03867235728382	0.501926802272648	1	not
NEXN	-0.675139	0.828355196681151	0.502005905393456	1	not
DPYSL2	0.423751673966354	2.04115019468531	0.502220080678035	1	not
UPB1	0.421140711580408	1.57826062814422	0.502286048482832	1	not
LRRC42	0.403365379127106	2.78167562645355	0.50268820189501	1	not
DRC3	0.589673601029579	-0.114486	0.503302124695517	1	not
LRRC1	0.589487104503196	-0.114415	0.503302124695517	1	not
PITRM1	0.391867933641999	6.30005603635876	0.503382035163258	1	not
GOLGA6L9	0.401968558496127	3.1177057171728	0.503530978209436	1	not
TVP23A	0.411635407509556	2.65708501460936	0.503532040869186	1	not
JCHAIN	-0.520193	7.43166268655505	0.503545113189833	1	not
ZNF879	0.423933587717514	1.65296383344732	0.503751069542043	1	not
SPAG16	-0.651416	0.352332420356113	0.50384706297111	1	not
SDC2	0.447149628087415	1.48069853695905	0.50394297981966	1	not
SPSB2	-0.576063	1.69314136348928	0.504025536530529	1	not
LRP12	-0.535028	3.60377315302478	0.504056616874978	1	not
IQCN	0.452461093221843	1.02919073776432	0.504366653725332	1	not
HYAL3	0.481970675393747	0.356096391907885	0.504447173787083	1	not
REPIN1	0.392719808059398	5.39196014721329	0.504569693755706	1	not
HTR3A	-0.676765	0.00437783651066239	0.504750314794188	1	not
MTUS2	-0.674372	0.0032964519021103	0.504750314794188	1	not
RASAL2	-0.764206	-0.426574	0.504807514758831	1	not
ZBTB8B	-0.76187	-0.427522	0.504807514758831	1	not
CACNA1H	-0.7615	-0.427672	0.504807514758831	1	not
FCMR	0.389295438577129	8.01933054172786	0.504854867089876	1	not
BCOR	-0.523471	5.26498061855958	0.504918697675142	1	not
LOC114841035	0.399877922303259	2.76103793313038	0.505469920256024	1	not
ST3GAL5	-0.526678	4.01632388891427	0.505602830199011	1	not
SH2B2	0.410235985100626	2.35578491393395	0.505777873748276	1	not
RPH3A	-0.59492	1.44076085681099	0.50581226039681	1	not
SASS6	-0.594577	1.44055392979118	0.50581226039681	1	not
CLEC4E	0.394817370510225	4.25929094697594	0.505853931855758	1	not
IDNK	0.416625404791834	1.94805764919897	0.50586681339906	1	not
METTL18	-0.544519	3.0503388864368	0.505912742542625	1	not
WASL	-0.536086	3.52897045023039	0.506077406742507	1	not
INO80	0.390385837525732	5.46867573106166	0.506654949253172	1	not
FBLN5	-0.606226	1.29503873252493	0.506949941085165	1	not
CTRC	0.631911649755135	-0.488291	0.507086639552546	1	not
AKR7A3	0.631573131434926	-0.488172	0.507086639552546	1	not
ECI2	-0.543683	3.01822595982151	0.507219460381323	1	not
KDM5B	0.388168644873118	6.01639774578818	0.507366441939037	1	not
EGR4	0.398534910574328	3.29061806489661	0.507645223056453	1	not
CDK2AP1	-0.536576	2.86134116788667	0.507665679934357	1	not
NOVA2	-0.600849	0.691006287335168	0.507693645531132	1	not
ALDH2	-0.520851	4.77810646498635	0.508000757414838	1	not
TBC1D3L	0.396979947682005	3.50806809645761	0.508026161282038	1	not
FRRS1	0.45281533831272	0.116666564217363	0.508215587135188	1	not
SLC43A3	0.385791013036416	7.69551291923299	0.508437393609864	1	not
LOC112694756	0.39462469936081	3.79167064035199	0.508914176353884	1	not
CORO1A	-0.513261	9.31231810340346	0.508974781954976	1	not
AQP9	0.384785176646561	9.79971099110065	0.508989664049287	1	not
CDK5	0.445456195393236	0.995337284628146	0.509019617469944	1	not
SPEG	0.444686020843272	0.99571172247878	0.509019617469944	1	not
TNFRSF10D	0.388737032297088	4.58676678676335	0.509096509882875	1	not
HPS6	-0.536234	2.82527314630866	0.509206636223604	1	not
ZNF585A	-0.545489	2.11960184990792	0.509227806927214	1	not
RBSN	0.391044065910948	4.22009607991083	0.509277700932208	1	not
KLHL22	0.414001623617348	1.98974244164175	0.509294176350474	1	not
SNX16	0.399169912878356	3.32974686730148	0.509359496790536	1	not
RCE1	0.397130329719263	3.60808422768352	0.509534520768526	1	not
MYO1C	0.386408172528578	4.96824824514789	0.509589395610254	1	not
POU2F2	0.385261941359505	5.75060247169299	0.510597028471949	1	not
NIPA1	0.396013270103869	3.29221885945861	0.511019150367305	1	not
ADAM12	0.446280022345475	0.318288406276831	0.511688573631816	1	not
GOLGA8A	0.382648329116593	7.28867423893147	0.511743318643701	1	not
ZMYND8	0.395505903865295	2.75255397986912	0.511776008681831	1	not
ANXA2R	-0.521471	3.38919251622033	0.512193709506507	1	not
AXIN2	-0.561286	1.83592690724771	0.512507010810335	1	not
TNFRSF21	-0.559014	2.27193320262037	0.512846145931106	1	not
GM2A	0.38829256670959	4.30044427395523	0.513208574695213	1	not
ACTL10	0.586569572709966	-0.192619	0.513211496420373	1	not
THBS3	0.40348273054439	2.62475374284288	0.513501660898467	1	not
REC8	0.389022608253356	3.96721396782023	0.513530536050752	1	not
PYCR1	0.38401287398916	4.57688574057113	0.513540018510375	1	not
NBPF10	0.380597310020435	7.64738623053905	0.513615026176759	1	not
CRIP2	0.408888674027989	1.66250902090412	0.514041135395868	1	not
MMP8	-0.52824	3.18417	0.514086160494206	1	not
TUBB	-0.509172	6.59674414784161	0.514162356210481	1	not
PFKFB2	-0.52481	3.80224298266172	0.514201636018454	1	not
PHLDA2	0.394192467256564	3.29355603813045	0.514395643147017	1	not
ALPK1	0.401572645204589	2.39192061202033	0.514633966944725	1	not
RSPH9	-0.713902	-0.27775	0.514748915190049	1	not
LRP3	-0.711029	-0.27896	0.514748915190049	1	not
UACA	-0.710509	-0.279179	0.514748915190049	1	not
SAP130	0.404351948204832	2.73480479306051	0.514775153502024	1	not
ZYG11B	0.413568103058223	1.73228151866275	0.514879973133697	1	not
S100P	0.397586201948261	2.43795204168836	0.515123051227587	1	not
TRIT1	0.396773254813612	2.93798979731023	0.515500699937646	1	not
ITGB5	-0.549757	2.41743172430625	0.515791734961134	1	not
MAL	0.396899587723863	2.99826050847912	0.516126769547955	1	not
DPH7	0.386796659465638	3.72103783039393	0.516138766702621	1	not
MED14	-0.506575	6.79012675493188	0.516266210277939	1	not
CR1	0.382462332356351	4.95315104151971	0.516461919728659	1	not
RFX3	0.383993584359777	3.68027940215188	0.516566665114024	1	not
TNFRSF4	-0.507186	5.86474390613182	0.516590657271344	1	not
STX18	-0.526851	3.46477014687092	0.516605119923718	1	not
EFCAB10	-0.862515	-0.821656	0.516624546445793	1	not
TCHH	-0.86227	-0.821747	0.516624546445793	1	not
TMEM132A	-0.860232	-0.822495	0.516624546445793	1	not
STK38L	-0.506016	6.91858321250706	0.516635862011951	1	not
IFT27	-0.620553	1.06958019684118	0.516762442228827	1	not
LAMA5	-0.541188	2.52754067548347	0.517114313658529	1	not
TOP2A	-0.535019	2.60995586169664	0.51719746231914	1	not
C17orf107	-0.506389	6.17879583180458	0.517207167628824	1	not
B3GNT2	-0.505613	6.47383919627329	0.51751542689753	1	not
SFMBT1	0.383972512171271	4.09182294030415	0.517562805089604	1	not
SERHL2	0.43769416456358	0.793423461649791	0.517825882635564	1	not
SIN3A	0.378339126054848	5.13864792334372	0.517901687902495	1	not
DEXI	-0.535853	2.17058216364921	0.518094450426968	1	not
RAB27A	-0.505912	5.53875543990691	0.518098368878242	1	not
SRGAP3	-0.647446	0.23786701838092	0.51816843838512	1	not
CTSG	-0.633476	0.224131222541403	0.51816843838512	1	not
THYN1	-0.551085	2.36968862080174	0.518180434323396	1	not
PPFIBP1	0.435024113132293	0.92284524988856	0.519103163985576	1	not
DLEC1	0.433660814327227	0.923502233049352	0.519103163985576	1	not
PITPNM2	0.385341244988732	3.45216583875027	0.519142474989394	1	not
ODF3B	0.401567264723403	1.85345542939886	0.519143489425091	1	not
C8orf82	0.433239938432394	1.46241477371001	0.519231354256066	1	not
PLEKHG4	0.431503112807307	1.46332807978918	0.519231354256066	1	not
AK4	0.389304291563463	2.87962735163351	0.519321805573382	1	not
NAPB	0.390635031410696	2.91094297372497	0.519574263385788	1	not
FMO5	-0.53897	1.95706306663952	0.519623683233373	1	not
PUS3	-0.511591	3.96408094771455	0.519626104861824	1	not
RBKS	-0.588011	1.3339218792454	0.519808920340312	1	not
CTSB	0.373863103851647	9.37164362816115	0.519920373692082	1	not
STK32B	0.630665411043872	-0.590081	0.519957025592308	1	not
ENPP5	0.630442990578421	-0.590006	0.519957025592308	1	not
[truncated: 10,740 more rows]
